# Supplementary material for: 13-Plex DeAla Isobaric Reagents for High-Throughput Proteome Quantification
Source: Anal Chem. 2025 Oct 6;97(41):22643–50. doi: 10.1021/acs.analchem.5c03910 (PMC12547851; doi:10.1021/acs.analchem.5c03910)
Supplement: Supplementary file 2 [file ac5c03910_si_002.xlsx]

## Sheet: Sheet1
Table S1. List of shared tryptic peptides from BSA labeled with DeAla or DiLeu.
	Annotated Sequence	Modifications	XCorr Isobaric Tag: DiLeu	Total product ions (b/y)	XCorr Isobaric Tag: DeAla	Total product ions (b/y)	XCorr Ratio (DeAla/DiLeu)	Classification*
1	[K].AEFVEVTK.[L]	1xIsobaric Tag [N-Term]; 1xIsobaric Tag [K8]	2.63	13	2.79	14	1.06084	Similar
2	[K].AEFVEVTKLVTDLTK.[V]	1xIsobaric Tag [N-Term]; 2xIsobaric Tag [K8; K15]	3.18	20	4.44	28	1.39623	Higher
3	[K].ATEEQLK.[T]	1xDeamidated [Q5]; 1xIsobaric Tag [N-Term]; 1xIsobaric Tag [K7]	2.32	12	2.68	12	1.15517	Higher
4	[K].ATEEQLK.[T]	1xIsobaric Tag [N-Term]; 1xIsobaric Tag [K7]	2.59	12	2.84	12	1.09653	Similar
5	[K].AWSVAR.[L]	1xIsobaric Tag [N-Term]	1.32	8	1.71	10	1.29545	Higher
6	[K].AWSVARLSQK.[F]	1xIsobaric Tag [N-Term]; 1xIsobaric Tag [K10]	0.5	10	1.72	13	3.44	Higher
7	[K].CCAADDKEACFAVEGPK.[L]	3xCarbamidomethyl [C1; C2; C10]; 1xIsobaric Tag [N-Term]; 2xIsobaric Tag [K7; K17]	2.5	18	5.07	31	2.028	Higher
8	[K].CCTESLVNR.[R]	2xCarbamidomethyl [C1; C2]; 1xIsobaric Tag [N-Term]	2.31	12	1.94	13	0.839827	Lower
9	[K].CCTESLVNR.[R]	2xCarbamidomethyl [C1; C2]; 1xDeamidated [N8]; 1xIsobaric Tag [N-Term]	2.4	10	1.91	9	0.795833	Lower
10	[K].DAFLGSFLYEYSR.[R]	1xIsobaric Tag [N-Term]	4.4	19	4.32	23	0.981818	Similar
11	[K].DAFLGSFLYEYSRR.[H]	1xIsobaric Tag [N-Term]	0.2	1	3.41	21	17.05	Higher
12	[K].DAIPENLPPLTADFAEDK.[D]	1xIsobaric Tag [N-Term]; 1xIsobaric Tag [K18]	2.98	19	3.25	18	1.0906	Similar
13	[K].DAIPENLPPLTADFAEDKDVCK.[N]	1xCarbamidomethyl [C21]; 1xDeamidated [N6]; 1xIsobaric Tag [N-Term]; 2xIsobaric Tag [K18; K22]	2.49	16	4.68	32	1.87952	Higher
14	[K].DAIPENLPPLTADFAEDKDVCK.[N]	1xCarbamidomethyl [C21]; 1xIsobaric Tag [N-Term]; 2xIsobaric Tag [K18; K22]	3.99	19	4.21	30	1.05514	Similar
15	[K].DAIPENLPPLTADFAEDKDVCKNYQEAK.[D]	1xCarbamidomethyl [C21]; 1xIsobaric Tag [N-Term]; 3xIsobaric Tag [K18; K22; K28]	2.22	23	4.45	31	2.0045	Higher
16	[K].DAIPENLPPLTADFAEDKDVCKNYQEAK.[D]	1xCarbamidomethyl [C21]; 1xDeamidated [N23]; 1xIsobaric Tag [N-Term]; 3xIsobaric Tag [K18; K22; K28]	2.76	36	4.05	35	1.46739	Higher
17	[K].DDPHACYSTVFDK.[L]	1xCarbamidomethyl [C6]; 1xIsobaric Tag [N-Term]; 1xIsobaric Tag [K13]	4.71	24	4.54	24	0.963907	Similar
18	[K].DDPHACYSTVFDKLK.[H]	1xCarbamidomethyl [C6]; 1xIsobaric Tag [N-Term]; 2xIsobaric Tag [K13; K15]	1.25	11	3.03	25	2.424	Higher
19	[K].DDSPDLPK.[L]	1xIsobaric Tag [N-Term]; 1xIsobaric Tag [K8]	2.65	14	2.88	13	1.08679	Similar
20	[K].DLGEEHFK.[G]	1xIsobaric Tag [N-Term]; 1xIsobaric Tag [K8]	3.17	14	2.4	14	0.757098	Lower
21	[K].DVCKNYQEAK.[D]	1xCarbamidomethyl [C3]; 1xIsobaric Tag [N-Term]; 2xIsobaric Tag [K4; K10]	1.61	10	2.49	18	1.54658	Higher
22	[K].DVCKNYQEAK.[D]	1xCarbamidomethyl [C3]; 1xDeamidated [N5]; 1xIsobaric Tag [N-Term]; 2xIsobaric Tag [K4; K10]	2.01	16	2.54	18	1.26368	Higher
23	[K].DVCKNYQEAK.[D]	1xCarbamidomethyl [C3]; 2xDeamidated [N5; Q7]; 1xIsobaric Tag [N-Term]; 2xIsobaric Tag [K4; K10]	1.7	11	1.12	9	0.658824	Lower
24	[K].EACFAVEGPK.[L]	1xCarbamidomethyl [C3]; 1xIsobaric Tag [N-Term]; 1xIsobaric Tag [K10]	2.98	16	3.64	17	1.22148	Higher
25	[K].ECCDKPLLEK.[S]	2xCarbamidomethyl [C2; C3]; 1xIsobaric Tag [N-Term]; 2xIsobaric Tag [K5; K10]	2.95	18	2.87	18	0.972881	Similar
26	[K].ECCHGDLLECADDR.[A]	3xCarbamidomethyl [C2; C3; C10]; 1xIsobaric Tag [N-Term]	4.44	25	4.57	22	1.02928	Similar
27	[K].ECCHGDLLECADDRADLAK.[Y]	3xCarbamidomethyl [C2; C3; C10]; 1xIsobaric Tag [N-Term]; 1xIsobaric Tag [K19]	4.92	31	4.87	32	0.989837	Similar
28	[K].EYEATLEECCAK.[D]	2xCarbamidomethyl [C9; C10]; 1xIsobaric Tag [N-Term]; 1xIsobaric Tag [K12]	4.4	21	5.11	22	1.16136	Higher
29	[K].FGERALK.[A]	1xIsobaric Tag [N-Term]; 1xIsobaric Tag [K7]	0.99	6	1.42	8	1.43434	Higher
30	[K].FPKAEFVEVTK.[L]	1xIsobaric Tag [N-Term]; 2xIsobaric Tag [K3; K11]	1.83	17	1.87	17	1.02186	Similar
31	[K].GACLLPK.[I]	1xCarbamidomethyl [C3]; 1xIsobaric Tag [N-Term]; 1xIsobaric Tag [K7]	1.94	10	1.68	11	0.865979	Lower
32	[K].HLVDEPQNLIK.[Q]	2xDeamidated [Q7; N8]; 1xIsobaric Tag [N-Term]; 1xIsobaric Tag [K11]	1.66	7	2.9	10	1.74699	Higher
33	[K].HLVDEPQNLIK.[Q]	1xIsobaric Tag [N-Term]; 1xIsobaric Tag [K11]	3.37	20	4.99	20	1.48071	Higher
34	[K].HLVDEPQNLIK.[Q]	1xDeamidated [N/Q]; 1xIsobaric Tag [N-Term]; 1xIsobaric Tag [K11]	3.51	20	3.6	14	1.02564	Similar
35	[K].IETMREK.[V]	1xIsobaric Tag [N-Term]; 1xIsobaric Tag [K7]	0.08	3	1.74	9	21.75	Higher
36	[K].KQTALVELLK.[H]	1xDeamidated [Q2]; 1xIsobaric Tag [N-Term]; 2xIsobaric Tag [K1; K10]	0.47	13	3.7	16	7.87234	Higher
37	[K].KQTALVELLK.[H]	1xIsobaric Tag [N-Term]; 2xIsobaric Tag [K1; K10]	3.79	16	4.7	18	1.24011	Higher
38	[K].LFTFHADICTLPDTEK.[Q]	1xCarbamidomethyl [C9]; 1xIsobaric Tag [N-Term]; 1xIsobaric Tag [K16]	3.66	22	6.22	30	1.69945	Higher
39	[K].LGEYGFQNALIVR.[Y]	1xDeamidated [N/Q]; 1xIsobaric Tag [N-Term]	3.31	21	3.81	24	1.15106	Higher
40	[K].LGEYGFQNALIVR.[Y]	1xIsobaric Tag [N-Term]	3.49	19	3.58	23	1.02579	Similar
41	[K].LGEYGFQNALIVRYTR.[K]	1xIsobaric Tag [N-Term]	1.36	23	2.39	24	1.75735	Higher
42	[K].LKECCDKPLLEK.[S]	2xCarbamidomethyl [C4; C5]; 1xIsobaric Tag [N-Term]; 3xIsobaric Tag [K2; K7; K12]	2.85	21	2.21	21	0.775439	Lower
43	[K].LKHLVDEPQNLIK.[Q]	1xIsobaric Tag [N-Term]; 2xIsobaric Tag [K2; K13]	3.17	11	4.06	17	1.28076	Higher
44	[K].LKPDPNTLCDEFK.[A]	1xCarbamidomethyl [C9]; 1xIsobaric Tag [N-Term]; 2xIsobaric Tag [K2; K13]	3.24	22	3.44	21	1.06173	Similar
45	[K].LKPDPNTLCDEFK.[A]	1xCarbamidomethyl [C9]; 1xDeamidated [N6]; 1xIsobaric Tag [N-Term]; 2xIsobaric Tag [K2; K13]	3.55	18	3.13	21	0.88169	Lower
46	[K].LKPDPNTLCDEFKADEK.[K]	1xCarbamidomethyl [C9]; 1xDeamidated [N6]; 1xIsobaric Tag [N-Term]; 3xIsobaric Tag [K2; K13; K17]	1.82	17	1.59	24	0.873626	Lower
47	[K].LKPDPNTLCDEFKADEK.[K]	1xCarbamidomethyl [C9]; 1xIsobaric Tag [N-Term]; 3xIsobaric Tag [K2; K13; K17]	2.73	23	2.52	25	0.923077	Similar
48	[K].LVNELTEFAK.[T]	1xIsobaric Tag [N-Term]; 1xIsobaric Tag [K10]	3.44	17	3.91	18	1.13663	Higher
49	[K].LVNELTEFAK.[T]	1xDeamidated [N3]; 1xIsobaric Tag [N-Term]; 1xIsobaric Tag [K10]	3.76	17	4.45	18	1.18351	Higher
50	[K].LVNELTEFAKTCVADESHAGCEK.[S]	2xCarbamidomethyl [C12; C21]; 1xIsobaric Tag [N-Term]; 2xIsobaric Tag [K10; K23]	0.51	16	3.62	35	7.09804	Higher
51	[K].LVTDLTK.[V]	1xIsobaric Tag [N-Term]; 1xIsobaric Tag [K7]	2.6	12	2.75	12	1.05769	Similar
52	[K].LVTDLTKVHK.[E]	1xIsobaric Tag [N-Term]; 2xIsobaric Tag [K7; K10]	1.68	15	2.32	14	1.38095	Higher
53	[K].LVVSTQTALA.[-]	1xIsobaric Tag [N-Term]	1.5	8	0.11	1	0.0733333	Lower
54	[K].NYQEAK.[D]	1xIsobaric Tag [N-Term]; 1xIsobaric Tag [K6]	2.36	10	2.23	10	0.944915	Similar
55	[K].QEPERNECFLSHK.[D]	1xCarbamidomethyl [C8]; 1xIsobaric Tag [N-Term]; 1xIsobaric Tag [K13]	2.01	18	3.65	22	1.81592	Higher
56	[K].QEPERNECFLSHK.[D]	1xCarbamidomethyl [C8]; 2xDeamidated [Q1; N6]; 1xIsobaric Tag [N-Term]; 1xIsobaric Tag [K13]	2.37	17	2.42	20	1.0211	Similar
57	[K].QEPERNECFLSHK.[D]	1xCarbamidomethyl [C8]; 1xDeamidated [N6]; 1xIsobaric Tag [N-Term]; 1xIsobaric Tag [K13]	2.44	22	3.66	22	1.5	Higher
58	[K].QNCDQFEK.[L]	1xCarbamidomethyl [C3]; 1xDeamidated [N/Q]; 1xIsobaric Tag [N-Term]; 1xIsobaric Tag [K8]	2.54	13	2.67	14	1.05118	Similar
59	[K].QNCDQFEK.[L]	1xCarbamidomethyl [C3]; 1xIsobaric Tag [N-Term]; 1xIsobaric Tag [K8]	2.7	14	3.14	14	1.16296	Higher
60	[K].QTALVELLK.[H]	1xDeamidated [Q1]; 1xIsobaric Tag [N-Term]; 1xIsobaric Tag [K9]	0.53	2	3.23	16	6.09434	Higher
61	[K].QTALVELLK.[H]	1xIsobaric Tag [N-Term]; 1xIsobaric Tag [K9]	3.38	15	2.87	16	0.849112	Lower
62	[K].SEIAHR.[F]	1xIsobaric Tag [N-Term]	1.54	7	1.06	6	0.688312	Lower
63	[K].SHCIAEVEK.[D]	1xCarbamidomethyl [C3]; 1xIsobaric Tag [N-Term]; 1xIsobaric Tag [K9]	3.13	12	3.92	16	1.2524	Higher
64	[K].SHCIAEVEKDAIPENLPPLTADFAEDK.[D]	1xCarbamidomethyl [C3]; 1xDeamidated [N15]; 1xIsobaric Tag [N-Term]; 2xIsobaric Tag [K9; K27]	3.27	26	1.35	25	0.412844	Lower
65	[K].SHCIAEVEKDAIPENLPPLTADFAEDK.[D]	1xCarbamidomethyl [C3]; 1xIsobaric Tag [N-Term]; 2xIsobaric Tag [K9; K27]	5.59	28	5.42	28	0.969589	Similar
66	[K].SHCIAEVEKDAIPENLPPLTADFAEDKDVCK.[N]	2xCarbamidomethyl [C3; C30]; 1xIsobaric Tag [N-Term]; 3xIsobaric Tag [K9; K27; K31]	5.14	31	5.76	38	1.12062	Higher
67	[K].SLHTLFGDELCK.[V]	1xCarbamidomethyl [C11]; 1xIsobaric Tag [N-Term]; 1xIsobaric Tag [K12]	4.87	22	5.99	20	1.22998	Higher
68	[K].TCVADESHAGCEK.[S]	2xCarbamidomethyl [C2; C11]; 1xIsobaric Tag [N-Term]; 1xIsobaric Tag [K13]	5.39	24	3.91	21	0.725417	Lower
69	[K].TPVSEK.[V]	1xIsobaric Tag [N-Term]; 1xIsobaric Tag [K6]	1.78	9	1.55	10	0.870787	Lower
70	[K].TPVSEKVTK.[C]	1xIsobaric Tag [N-Term]; 2xIsobaric Tag [K6; K9]	1.17	9	1.5	7	1.28205	Higher
71	[K].TVMENFVAFVDK.[C]	1xDeamidated [N5]; 1xIsobaric Tag [N-Term]; 1xIsobaric Tag [K12]	0.74	1	3.64	20	4.91892	Higher
72	[K].TVMENFVAFVDK.[C]	1xIsobaric Tag [N-Term]; 1xIsobaric Tag [K12]	2.68	13	4.12	22	1.53731	Higher
73	[K].TVMENFVAFVDK.[C]	1xDeamidated [N5]; 1xOxidation [M3]; 1xIsobaric Tag [N-Term]; 1xIsobaric Tag [K12]	3.22	22	3.26	19	1.01242	Similar
74	[K].TVMENFVAFVDK.[C]	1xOxidation [M3]; 1xIsobaric Tag [N-Term]; 1xIsobaric Tag [K12]	3.77	16	5.06	20	1.34218	Higher
75	[K].VGTRCCTKPESER.[M]	2xCarbamidomethyl [C5; C6]; 1xIsobaric Tag [N-Term]; 1xIsobaric Tag [K8]	0.75	3	1.39	8	1.85333	Higher
76	[K].VPQVSTPTLVEVSR.[S]	1xIsobaric Tag [N-Term]	3.43	16	3.3	16	0.962099	Similar
77	[K].VTKCCTESLVNR.[R]	2xCarbamidomethyl [C4; C5]; 1xIsobaric Tag [N-Term]; 1xIsobaric Tag [K3]	2.45	14	3.03	21	1.23673	Higher
78	[K].YICDNQDTISSK.[L]	1xCarbamidomethyl [C3]; 2xDeamidated [N5; Q6]; 1xIsobaric Tag [N-Term]; 1xIsobaric Tag [K12]	2.23	15	2.66	21	1.19283	Higher
79	[K].YICDNQDTISSK.[L]	1xCarbamidomethyl [C3]; 1xIsobaric Tag [N-Term]; 1xIsobaric Tag [K12]	3.92	19	4.49	15	1.14541	Higher
80	[K].YICDNQDTISSK.[L]	1xCarbamidomethyl [C3]; 1xDeamidated [N/Q]; 1xIsobaric Tag [N-Term]; 1xIsobaric Tag [K12]	3.68	21	2.61	17	0.709239	Lower
81	[K].YICDNQDTISSKLK.[E]	1xCarbamidomethyl [C3]; 1xIsobaric Tag [N-Term]; 2xIsobaric Tag [K12; K14]	2.13	21	3.41	25	1.60094	Higher
82	[K].YLYEIAR.[R]	1xIsobaric Tag [N-Term]	1.24	9	2.19	11	1.76613	Higher
83	[K].YLYEIARR.[H]	1xIsobaric Tag [N-Term]	0.51	9	2.65	11	5.19608	Higher
84	[K].YNGVFQECCQAEDK.[G]	2xCarbamidomethyl [C8; C9]; 2xDeamidated [Q6; N/Q]; 1xIsobaric Tag [N-Term]; 1xIsobaric Tag [K14]	3.16	22	3.28	17	1.03797	Similar
85	[K].YNGVFQECCQAEDK.[G]	2xCarbamidomethyl [C8; C9]; 1xIsobaric Tag [N-Term]; 1xIsobaric Tag [K14]	3.86	16	4.56	18	1.18135	Higher
86	[K].YNGVFQECCQAEDK.[G]	2xCarbamidomethyl [C8; C9]; 1xDeamidated [N/Q]; 1xIsobaric Tag [N-Term]; 1xIsobaric Tag [K14]	4.33	26	5.88	26	1.35797	Higher
87	[K].YNGVFQECCQAEDKGACLLPK.[I]	3xCarbamidomethyl [C8; C9; C17]; 3xDeamidated [N2; Q6; Q10]; 1xIsobaric Tag [N-Term]; 2xIsobaric Tag [K14; K21]	0.4	11	1.24	7	3.1	Higher
88	[R].ADLAKYICDNQDTISSK.[L]	1xCarbamidomethyl [C8]; 1xIsobaric Tag [N-Term]; 2xIsobaric Tag [K5; K17]	0.15	2	4.78	26	31.8667	Higher
89	[R].ALKAWSVAR.[L]	1xIsobaric Tag [N-Term]; 1xIsobaric Tag [K3]	1.42	6	1.85	16	1.30282	Higher
90	[R].CASIQK.[F]	1xCarbamidomethyl [C1]; 1xDeamidated [Q5]; 1xIsobaric Tag [N-Term]; 1xIsobaric Tag [K6]	0.38	3	2.23	10	5.86842	Higher
91	[R].CASIQK.[F]	1xCarbamidomethyl [C1]; 1xIsobaric Tag [N-Term]; 1xIsobaric Tag [K6]	1.53	10	2.22	10	1.45098	Higher
92	[R].CCTKPESER.[M]	2xCarbamidomethyl [C1; C2]; 1xIsobaric Tag [N-Term]; 1xIsobaric Tag [K4]	2.03	9	2.49	13	1.2266	Higher
93	[R].ETYGDMADCCEK.[Q]	2xCarbamidomethyl [C9; C10]; 1xOxidation [M6]; 1xIsobaric Tag [N-Term]; 1xIsobaric Tag [K12]	3.23	18	3.71	20	1.14861	Higher
94	[R].ETYGDMADCCEK.[Q]	2xCarbamidomethyl [C9; C10]; 1xIsobaric Tag [N-Term]; 1xIsobaric Tag [K12]	3.3	14	4.21	22	1.27576	Higher
95	[R].FKDLGEEHFK.[G]	1xIsobaric Tag [N-Term]; 2xIsobaric Tag [K2; K10]	1.2	11	3.03	15	2.525	Higher
96	[R].HPEYAVSVLLR.[L]	1xIsobaric Tag [N-Term]	3.73	15	4.17	17	1.11796	Higher
97	[R].HPYFYAPELLYYANK.[Y]	1xDeamidated [N14]; 1xIsobaric Tag [N-Term]; 1xIsobaric Tag [K15]	2.48	15	3.86	17	1.55645	Higher
98	[R].HPYFYAPELLYYANK.[Y]	1xIsobaric Tag [N-Term]; 1xIsobaric Tag [K15]	4.1	23	4.6	19	1.12195	Higher
99	[R].KVPQVSTPTLVEVSR.[S]	1xIsobaric Tag [N-Term]; 1xIsobaric Tag [K1]	4.56	22	4.75	24	1.04167	Similar
100	[R].KVPQVSTPTLVEVSR.[S]	1xDeamidated [Q4]; 1xIsobaric Tag [N-Term]; 1xIsobaric Tag [K1]	3.41	17	2.24	11	0.656891	Lower
101	[R].KVPQVSTPTLVEVSRSLGK.[V]	1xIsobaric Tag [N-Term]; 2xIsobaric Tag [K1; K19]	2.61	17	4.58	22	1.75479	Higher
102	[R].LCVLHEK.[T]	1xCarbamidomethyl [C2]; 1xIsobaric Tag [N-Term]; 1xIsobaric Tag [K7]	2.89	12	2.87	12	0.99308	Similar
103	[R].LCVLHEKTPVSEK.[V]	1xCarbamidomethyl [C2]; 1xIsobaric Tag [N-Term]; 2xIsobaric Tag [K7; K13]	1.46	15	3.99	22	2.73288	Higher
104	[R].LRCASIQK.[F]	1xCarbamidomethyl [C3]; 1xIsobaric Tag [N-Term]; 1xIsobaric Tag [K8]	1.64	9	1.44	12	0.878049	Lower
105	[R].LSQKFPK.[A]	1xIsobaric Tag [N-Term]; 2xIsobaric Tag [K4; K7]	1	7	1.47	11	1.47	Higher
106	[R].MPCTEDYLSLILNR.[L]	1xCarbamidomethyl [C3]; 1xDeamidated [N13]; 1xOxidation [M1]; 1xIsobaric Tag [N-Term]	0.57	5	0.82	10	1.4386	Higher
107	[R].MPCTEDYLSLILNR.[L]	1xCarbamidomethyl [C3]; 1xOxidation [M1]; 1xIsobaric Tag [N-Term]	3.05	22	4.79	20	1.57049	Higher
108	[R].MPCTEDYLSLILNR.[L]	1xCarbamidomethyl [C3]; 1xIsobaric Tag [N-Term]	3.56	15	3.72	16	1.04494	Similar
109	[R].NECFLSHK.[D]	1xCarbamidomethyl [C3]; 1xDeamidated [N1]; 1xIsobaric Tag [N-Term]; 1xIsobaric Tag [K8]	2.83	13	3.57	14	1.26148	Higher
110	[R].NECFLSHK.[D]	1xCarbamidomethyl [C3]; 1xIsobaric Tag [N-Term]; 1xIsobaric Tag [K8]	2.59	14	2.59	14	1	Similar
111	[R].NECFLSHKDDSPDLPK.[L]	1xCarbamidomethyl [C3]; 1xDeamidated [N1]; 1xIsobaric Tag [N-Term]; 2xIsobaric Tag [K8; K16]	1.52	16	4.05	29	2.66447	Higher
112	[R].NECFLSHKDDSPDLPK.[L]	1xCarbamidomethyl [C3]; 1xIsobaric Tag [N-Term]; 2xIsobaric Tag [K8; K16]	2.77	22	4.24	25	1.53069	Higher
113	[R].RHPEYAVSVLLR.[L]	1xIsobaric Tag [N-Term]	0.04	1	4.13	20	103.25	Higher
114	[R].RPCFSALTPDETYVPK.[A]	1xCarbamidomethyl [C3]; 1xIsobaric Tag [N-Term]; 1xIsobaric Tag [K16]	4.71	21	6.59	21	1.39915	Higher
115	[R].SLGKVGTR.[C]	1xIsobaric Tag [N-Term]; 1xIsobaric Tag [K4]	1.31	10	1.31	9	1	Similar
For each peptide, the annotated sequence, modifications, and XCorr values obtained from DiLeu- and DeAla-labeled BSA are reported, along with the corresponding total number of product ions matched (b/y).
*Peptides are classified as higher when the ratio is >1.1, similar when the ratio is between 0.90–1.10, and lower when the ratio is <0.90. Based on this classification, 60.9% of peptides showed higher XCorr values with DeAla, 24.3% were similar, and 14.8% were lower.
