# Supplementary material for: 13-Plex DeAla Isobaric Reagents for High-Throughput Proteome Quantification
Source: Anal Chem. 2025 Oct 6;97(41):22643–50. doi: 10.1021/acs.analchem.5c03910 (PMC12547851; doi:10.1021/acs.analchem.5c03910)
Supplement: Supplementary file 3 [file ac5c03910_si_003.xlsx]

## Sheet: Sheet1
Table S2. List of shared tryptic peptides from MDA-MB-231 cells labeled with DeAla or DiLeu.
	Annotated Sequence	Modifications	Positions in Master Proteins	XCorr Isobaric Tag: DiLeu	Total product ions (b/y)	XCorr Isobaric Tag: DeAla	Total product ions (b/y)	XCorr Ratio (DeAla/DiLeu)	Classification*
1	[K].AAAAAAALQAK.[S]	1xIsobaric Tag [N-Term]; 1xIsobaric Tag [K11]	P36578 [354-364]	3.43	19	4.74	19	1.38192	Higher
2	[R].AAALEQFK.[S]	1xIsobaric Tag [N-Term]; 1xIsobaric Tag [K8]	Q13423 [260-267]	1.36	13	1.82	13	1.33824	Higher
3	[R].AAANEQLTR.[A]	1xIsobaric Tag [N-Term]	Q9NX63 [96-104]	2.21	12	2.81	15	1.27149	Higher
4	[K].AAAVGTANK.[S]	1xIsobaric Tag [N-Term]; 1xIsobaric Tag [K9]	P18206 [647-655]	1.74	13	3.32	15	1.90805	Higher
5	[R].AACCLAGAR.[A]	2xCarbamidomethyl [C3; C4]; 1xIsobaric Tag [N-Term]	O95336 [30-38]	1.99	11	2.42	14	1.21608	Higher
6	[K].AADAEAEVASLNRR.[I]	1xIsobaric Tag [N-Term]	P06753 [79-92]	3.28	15	2.67	15	0.814024	Lower
7	[R].AAEEEDEADPKR.[Q]	1xIsobaric Tag [N-Term]; 1xIsobaric Tag [K11]	P20962 [82-93]	2.98	17	2.82	19	0.946309	Similar
8	[K].AAEEPSKVEEK.[K]	1xIsobaric Tag [N-Term]; 2xIsobaric Tag [K7; K11]	P29966 [257-267]	2.18	11	1.98	17	0.908257	Similar
9	[K].AAEPVSR.[R]	1xIsobaric Tag [N-Term]	Q9UHD8 [100-106]	1.93	9	2.14	10	1.10881	Higher
10	[R].AAEQYTPK.[A]	1xIsobaric Tag [N-Term]; 1xIsobaric Tag [K8]	P49327 [2429-2436]	2.83	13	2.7	13	0.954064	Similar
11	[K].AAEVLNK.[H]	1xIsobaric Tag [N-Term]; 1xIsobaric Tag [K7]	P52272 [128-134]	1.26	11	2.64	11	2.09524	Higher
12	[R].AAFNSGK.[V]	1xIsobaric Tag [N-Term]; 1xIsobaric Tag [K7]	P04406 [21-27]	2.38	11	2.24	11	0.941176	Similar
13	[R].AAFVSEQQQK.[L]	1xIsobaric Tag [N-Term]; 1xIsobaric Tag [K10]	P26006 [629-638]	3.44	17	4.18	11	1.21512	Higher
14	[K].AAGHPGDPESQQR.[L]	1xIsobaric Tag [N-Term]	Q9Y490 [1172-1184]	3.66	17	3.78	19	1.03279	Similar
15	[R].AAGNESFR.[N]	1xIsobaric Tag [N-Term]	Q15785 [14-21]	1.38	8	1.9	11	1.37681	Higher
16	[R].AAHSEGNTTAGLDMR.[E]	1xIsobaric Tag [N-Term]	P78371 [467-481]	4.35	21	5.2	26	1.1954	Higher
17	[K].AAKPTTTPEVK.[A]	1xIsobaric Tag [N-Term]; 2xIsobaric Tag [K3; K11]	P46821 [2299-2309]	0.99	12	1.68	16	1.69697	Higher
18	[R].AALAGHPR.[A]	1xIsobaric Tag [N-Term]	Q15102 [161-168]	2.79	10	3.64	11	1.30466	Higher
19	[R].AALAHSEEVTASQVAATK.[T]	1xIsobaric Tag [N-Term]; 1xIsobaric Tag [K18]	Q15149 [2744-2761]	4.59	25	7.11	26	1.54902	Higher
20	[R].AALEACHK.[G]	1xCarbamidomethyl [C6]; 1xIsobaric Tag [N-Term]; 1xIsobaric Tag [K8]	P11766 [277-284]	2.54	11	2.39	11	0.940945	Similar
21	[R].AALTGLLHR.[T]	1xIsobaric Tag [N-Term]	P55084 [82-90]	3.42	13	4.55	14	1.33041	Higher
22	[R].AALTSAR.[T]	1xIsobaric Tag [N-Term]	O00231 [188-194]	1.49	8	1.69	11	1.13423	Higher
23	[R].AAPAVQTK.[T]	1xIsobaric Tag [N-Term]; 1xIsobaric Tag [K8]	P55084 [34-41]	2.56	12	2.71	13	1.05859	Similar
24	[K].AAQASDLEK.[I]	1xIsobaric Tag [N-Term]; 1xIsobaric Tag [K9]	P37837 [278-286]	3.42	15	3.36	15	0.982456	Similar
25	[R].AAQDRDQIYR.[R]	1xIsobaric Tag [N-Term]	P62995 [252-261]	1.33	10	1.98	16	1.48872	Higher
26	[K].AAQEEYVK.[R]	1xIsobaric Tag [N-Term]; 1xIsobaric Tag [K8]	P04075 [323-330]	2.31	13	3.17	13	1.37229	Higher
27	[K].AAQEEYVKR.[A]	1xIsobaric Tag [N-Term]; 1xIsobaric Tag [K8]	P04075 [323-331]	1.17	14	2.3	15	1.96581	Higher
28	[R].AAQMHSGYQR.[R]	1xIsobaric Tag [N-Term]	Q96PK6 [658-667]	2.99	12	4.12	14	1.37793	Higher
29	[R].AAQNISK.[T]	1xIsobaric Tag [N-Term]; 1xIsobaric Tag [K7]	Q99623 [256-262]	2.6	11	2	11	0.769231	Lower
30	[R].AAREPNIDR.[S]	1xIsobaric Tag [N-Term]	P23588 [79-87]	0.96	8	1.37	12	1.42708	Higher
31	[K].AASDIAMTELPPTHPIR.[L]	1xIsobaric Tag [N-Term]	P62258 [154-170]	4.9	22	4.93	22	1.00612	Similar
32	[R].AASIFGGAKPVDTAAR.[E]	1xIsobaric Tag [N-Term]; 1xIsobaric Tag [K9]	P23588 [357-372]	3.51	23	3.2	28	0.911681	Similar
33	[K].AASLTEDRDR.[G]	1xIsobaric Tag [N-Term]	Q04637 [1207-1216]	2.23	10	2	15	0.896861	Lower
34	[K].AATLAER.[S]	1xIsobaric Tag [N-Term]	P50454 [40-46]	1.75	10	1.84	11	1.05143	Similar
35	[K].AAVDGLSK.[M]	1xIsobaric Tag [N-Term]; 1xIsobaric Tag [K8]	Q13155 [71-78]	1.84	13	2.74	13	1.48913	Higher
36	[R].AAVDYQK.[V]	1xIsobaric Tag [N-Term]; 1xIsobaric Tag [K7]	P31153 [75-81]	2.59	11	2.6	11	1.00386	Similar
37	[K].AAVHLEGK.[I]	1xIsobaric Tag [N-Term]; 1xIsobaric Tag [K8]	P18206 [489-496]	1.89	11	2.38	10	1.25926	Higher
38	[K].AAVHYDR.[S]	1xIsobaric Tag [N-Term]	Q86V81 [135-141]	2.4	8	3.15	10	1.3125	Higher
39	[R].AAVLGENGR.[V]	1xIsobaric Tag [N-Term]	Q9UKM9 [70-78]	2.07	10	2.38	14	1.14976	Higher
40	[R].AAVLLEQER.[Q]	1xIsobaric Tag [N-Term]	Q13435 [184-192]	1.24	10	2.57	15	2.07258	Higher
41	[R].AAVPDAVGK.[C]	1xIsobaric Tag [N-Term]; 1xIsobaric Tag [K9]	P05023 [597-605]	2.01	13	2.84	15	1.41294	Higher
42	[K].AAVPSIK.[F]	1xIsobaric Tag [N-Term]; 1xIsobaric Tag [K7]	P00558 [42-48]	1.64	10	1.98	11	1.20732	Higher
43	[K].AAVVVSK.[S]	1xIsobaric Tag [N-Term]; 1xIsobaric Tag [K7]	Q14978 [573-579]	1.5	11	2.16	11	1.44	Higher
44	[K].AAYEAELGDARK.[T]	1xIsobaric Tag [N-Term]; 1xIsobaric Tag [K12]	P02545 [79-90]	3	15	3.52	19	1.17333	Higher
45	[K].AAYGGGGR.[G]	1xIsobaric Tag [N-Term]	P11498 [195-202]	1.56	8	1.97	12	1.26282	Higher
46	[K].ACANPAAGSVILLENLR.[F]	1xCarbamidomethyl [C2]; 1xIsobaric Tag [N-Term]	P00558 [107-123]	4.45	22	5.12	31	1.15056	Higher
47	[K].ACFHCETCK.[M]	3xCarbamidomethyl [C2; C5; C8]; 1xIsobaric Tag [N-Term]; 1xIsobaric Tag [K9]	Q14847 [28-36]	1.03	10	3.23	12	3.13592	Higher
48	[K].ACGNFGIPCELR.[V]	2xCarbamidomethyl [C2; C9]; 1xIsobaric Tag [N-Term]	P22234 [287-298]	2.92	17	2.18	20	0.746575	Lower
49	[K].ACQSIYPLHDVFVR.[K]	1xCarbamidomethyl [C2]; 1xIsobaric Tag [N-Term]	P61247 [200-213]	3.69	19	5.18	22	1.40379	Higher
50	[R].ADAETLR.[K]	1xIsobaric Tag [N-Term]	P08758 [19-25]	1.3	9	1.73	9	1.33077	Higher
51	[K].ADAGKEGNNPAENGDAK.[T]	1xIsobaric Tag [N-Term]; 2xIsobaric Tag [K5; K17]	P05204 [60-76]	3.42	26	4.52	29	1.32164	Higher
52	[K].ADDGRPFPQVIK.[S]	1xIsobaric Tag [N-Term]; 1xIsobaric Tag [K12]	P04075 [88-99]	1.77	9	2.53	17	1.42938	Higher
53	[K].ADEGISFR.[G]	1xIsobaric Tag [N-Term]	Q06830 [121-128]	1.64	10	2.66	12	1.62195	Higher
54	[K].ADFCIIHYAGK.[V]	1xCarbamidomethyl [C4]; 1xIsobaric Tag [N-Term]; 1xIsobaric Tag [K11]	P35580 [573-583]	1.42	14	3.87	19	2.72535	Higher
55	[K].ADLDHQR.[Q]	1xIsobaric Tag [N-Term]	P62070 [129-135]	2.59	9	2.57	9	0.992278	Similar
56	[K].ADLGVSGPK.[V]	1xIsobaric Tag [N-Term]; 1xIsobaric Tag [K9]	Q09666 [1537-1545]	2.45	14	1.81	14	0.738776	Lower
57	[K].ADLINNLGTIAK.[SF]	1xIsobaric Tag [N-Term]; 1xIsobaric Tag [K12]	P07900 [101-112]	3.39	19	4.84	21	1.42773	Higher
58	[K].ADLSAMSAER.[D]	1xIsobaric Tag [N-Term]	P50453 [298-307]	1.62	11	2.35	17	1.45062	Higher
59	[K].ADLSGMSGAR.[D]	1xIsobaric Tag [N-Term]	P30740 [302-311]	1.27	11	2.58	17	2.0315	Higher
60	[R].ADSERQNQEYQR.[L]	1xIsobaric Tag [N-Term]	P08727 [354-365]	2.24	15	1.56	18	0.696429	Lower
61	[K].ADTLTPEECQQFKK.[Q]	1xCarbamidomethyl [C9]; 1xIsobaric Tag [N-Term]; 2xIsobaric Tag [K13; K14]	Q16181 [196-209]	3.39	18	2.36	23	0.696165	Lower
62	[K].ADVDVSGPK.[MV]	1xIsobaric Tag [N-Term]; 1xIsobaric Tag [K9]	Q09666 [1409-1417]	1.66	13	3.32	15	2	Higher
63	[K].ADVVVSGPK.[V]	1xIsobaric Tag [N-Term]; 1xIsobaric Tag [K9]	Q09666 [1153-1161]	2.39	14	3.39	14	1.41841	Higher
64	[R].AEAGVPAEFSIWTR.[E]	1xIsobaric Tag [N-Term]	P21333 [2251-2264]	1.99	14	3.64	24	1.82915	Higher
65	[R].AEASQLGHK.[V]	1xIsobaric Tag [N-Term]; 1xIsobaric Tag [K9]	Q9Y490 [1722-1730]	1.44	9	3.7	14	2.56944	Higher
66	[R].AEDGENYDIKK.[Q]	1xIsobaric Tag [N-Term]; 2xIsobaric Tag [K10; K11]	O75347 [42-52]	1.54	16	2.02	17	1.31169	Higher
67	[K].AEDGHAVAK.[K]	1xIsobaric Tag [N-Term]; 1xIsobaric Tag [K9]	Q03252 [187-195]	1.52	10	2.17	11	1.42763	Higher
68	[R].AEEAEAQKR.[Q]	1xIsobaric Tag [N-Term]; 1xIsobaric Tag [K8]	Q15149 [1619-1627]	1.03	10	0.91	10	0.883495	Lower
69	[K].AEGDVAALNRR.[I]	1xIsobaric Tag [N-Term]	P67936 [45-55]	2.04	12	2.53	14	1.2402	Higher
70	[K].AEGFVDALHR.[V]	1xIsobaric Tag [N-Term]	Q96I24 [16-25]	2.72	13	3.81	15	1.40074	Higher
71	[K].AEGNDHIER.[A]	1xIsobaric Tag [N-Term]	Q5JPE7 [1020-1028]	2.9	10	2.04	10	0.703448	Lower
72	[K].AEGTPNQGK.[K]	1xIsobaric Tag [N-Term]; 1xIsobaric Tag [K9]	Q9P2E9 [222-230]	2.32	12	2.07	12	0.892241	Lower
73	[K].AEGYEVAHGGR.[C]	1xIsobaric Tag [N-Term]	P53041 [431-441]	1.92	13	4.47	16	2.32812	Higher
74	[R].AELLRFPER.[S]	1xIsobaric Tag [N-Term]	P23919 [37-45]	0.98	7	1.55	8	1.58163	Higher
75	[K].AELNEFLTR.[E]	1xIsobaric Tag [N-Term]	P23396 [19-27]	2.1	12	2.66	15	1.26667	Higher
76	[K].AENQVLAMR.[K]	1xIsobaric Tag [N-Term]	P51572 [205-213]	1.03	13	2.66	14	2.58252	Higher
77	[R].AENSQLTER.[I]	1xIsobaric Tag [N-Term]	Q9P2E9 [948-956]	1.93	13	3.16	15	1.63731	Higher
78	[R].AENYDIPSADR.[H]	1xIsobaric Tag [N-Term]	P22314 [870-880]	2.92	15	2.82	18	0.965753	Similar
79	[K].AEPAKIEAFR.[A]	1xIsobaric Tag [N-Term]; 1xIsobaric Tag [K5]	P00558 [142-151]	1.59	11	1.73	16	1.08805	Similar
80	[K].AEPDESNAR.[Y]	1xIsobaric Tag [N-Term]	P61088 [25-33]	2.11	12	2.82	14	1.33649	Higher
81	[K].AEPEKNGEVVHTPETSV.[-]	1xIsobaric Tag [N-Term]; 1xIsobaric Tag [K5]	O15427 [449-465]	3.72	24	3.53	29	0.948925	Similar
82	[R].AEVSELK.[CI]	1xIsobaric Tag [N-Term]; 1xIsobaric Tag [K7]	P67936 [147-153]	1.59	11	2.37	11	1.49057	Higher
83	[R].AEVSQPR.[L]	1xIsobaric Tag [N-Term]	P22314 [128-134]	1.73	8	2.03	10	1.17341	Higher
84	[K].AFAETHIK.[G]	1xIsobaric Tag [N-Term]; 1xIsobaric Tag [K8]	P42704 [1091-1098]	2	10	2.71	13	1.355	Higher
85	[K].AFDTAGNGYCR.[S]	1xCarbamidomethyl [C10]; 1xIsobaric Tag [N-Term]	P49327 [214-224]	2.7	14	1.64	16	0.607407	Lower
86	[R].AFFAGSQR.[F]	1xIsobaric Tag [N-Term]	Q14697 [603-610]	1.6	7	2.5	13	1.5625	Higher
87	[K].AFFESHPAPSAER.[T]	1xIsobaric Tag [N-Term]	P55786 [870-882]	2.15	14	3.98	17	1.85116	Higher
88	[R].AFGGQSLK.[F]	1xIsobaric Tag [N-Term]; 1xIsobaric Tag [K8]	P31040 [172-179]	1.98	13	2.53	13	1.27778	Higher
89	[K].AFGPGLQGGSAGSPAR.[F]	1xIsobaric Tag [N-Term]	P21333 [1072-1087]	4.18	24	4.42	25	1.05742	Similar
90	[R].AFHNEAQVNPER.[K]	1xIsobaric Tag [N-Term]	P17987 [469-480]	3.53	17	5.21	18	1.47592	Higher
91	[R].AFHNEAQVNPERK.[N]	1xIsobaric Tag [N-Term]; 1xIsobaric Tag [K13]	P17987 [469-481]	2.63	12	4.04	18	1.53612	Higher
92	[K].AFMGPLKK.[D]	1xIsobaric Tag [N-Term]; 2xIsobaric Tag [K7; K8]	P39023 [387-394]	0.77	11	1.38	11	1.79221	Higher
93	[K].AFTELQAK.[V]	1xIsobaric Tag [N-Term]; 1xIsobaric Tag [K8]	O60925 [12-19]	2.7	13	1.78	11	0.659259	Lower
94	[R].AFVRPSGTEDVVR.[V]	1xIsobaric Tag [N-Term]	O95394 [493-505]	1.85	12	1.58	15	0.854054	Lower
95	[K].AGADEERAETAR.[L]	1xIsobaric Tag [N-Term]	P78371 [14-25]	2.66	19	2.33	20	0.87594	Lower
96	[R].AGAGDASGTR.[K]	1xIsobaric Tag [N-Term]	Q6Y1H2 [20-29]	1.98	10	2.18	14	1.10101	Higher
97	[K].AGAHLQGGAK.[R]	1xIsobaric Tag [N-Term]; 1xIsobaric Tag [K10]	P04406 [108-117]	2.46	17	3.19	17	1.29675	Higher
98	[K].AGAHLQGGAKR.[V]	1xIsobaric Tag [N-Term]; 1xIsobaric Tag [K10]	P04406 [108-118]	1.79	12	2.48	15	1.38547	Higher
99	[R].AGAISASGPELQGAGHSK.[L]	1xIsobaric Tag [N-Term]; 1xIsobaric Tag [K18]	Q09666 [226-243]	5.44	24	7.96	32	1.46324	Higher
100	[R].AGALHAQVER.[L]	1xIsobaric Tag [N-Term]	Q9BQG0 [897-906]	2.84	10	1.47	11	0.517606	Lower
101	[K].AGFAGDQIPK.[Y]	1xIsobaric Tag [N-Term]; 1xIsobaric Tag [K10]	P61163 [23-32]	2.51	15	2.71	17	1.07968	Similar
102	[K].AGGFLMK.[K]	1xIsobaric Tag [N-Term]; 1xIsobaric Tag [K7]	P00558 [185-191]	1.91	11	2.44	11	1.27749	Higher
103	[K].AGHPPAVK.[A]	1xIsobaric Tag [N-Term]; 1xIsobaric Tag [K8]	P51397 [13-20]	1.88	10	3.01	10	1.60106	Higher
104	[K].AGIFQSVK.[-]	1xIsobaric Tag [N-Term]; 1xIsobaric Tag [K8]	P09669 [68-75]	2.57	11	2.63	13	1.02335	Similar
105	[K].AGIIASAR.[A]	1xIsobaric Tag [N-Term]	P13639 [43-50]	1.74	11	2.1	12	1.2069	Higher
106	[K].AGIPVYAWK.[G]	1xIsobaric Tag [N-Term]; 1xIsobaric Tag [K9]	P23526 [95-103]	2.04	15	2.86	15	1.40196	Higher
107	[K].AGLQVYNK.[C]	1xIsobaric Tag [N-Term]; 1xIsobaric Tag [K8]	P13987 [56-63]	2.87	13	3.1	12	1.08014	Similar
108	[R].AGLVGPEFHEK.[L]	1xIsobaric Tag [N-Term]; 1xIsobaric Tag [K11]	Q15149 [3221-3231]	3.29	13	4.16	18	1.26444	Higher
109	[K].AGLVIGK.[G]	1xIsobaric Tag [N-Term]; 1xIsobaric Tag [K7]	Q96AE4 [197-203]	1.78	10	2.09	11	1.17416	Higher
110	[K].AGMTHIVR.[E]	1xIsobaric Tag [N-Term]	P39023 [51-58]	2.42	11	3.41	12	1.40909	Higher
111	[K].AGMTHIVR.[E]	1xOxidation [M3]; 1xIsobaric Tag [N-Term]	P39023 [51-58]	2.06	8	2.19	11	1.06311	Similar
112	[K].AGNASKDEIDSAVK.[M]	1xIsobaric Tag [N-Term]; 2xIsobaric Tag [K6; K14]	P23381 [28-41]	1.54	22	1.29	23	0.837662	Lower
113	[K].AGNLGGGVVTIER.[S]	1xIsobaric Tag [N-Term]	P35268 [53-65]	1.99	20	4	23	2.01005	Higher
114	[K].AGNNMLLVGVHGPR.[T]	1xOxidation [M5]; 1xIsobaric Tag [N-Term]	P21333 [2585-2598]	3.6	19	3.25	15	0.902778	Similar
115	[K].AGPPGGSSR.[A]	1xIsobaric Tag [N-Term]	Q16630 [186-194]	2	9	1.72	10	0.86	Lower
116	[KR].AGQEHLLR.[F]	1xIsobaric Tag [N-Term]	Q16222 [13-20]	3.1	9	2.53	10	0.816129	Lower
117	[K].AGVAPLQVK.[V]	1xIsobaric Tag [N-Term]; 1xIsobaric Tag [K9]	P21333 [1478-1486]	2.81	15	3.07	15	1.09253	Similar
118	[KR].AGVIFPVGR.[ML]	1xIsobaric Tag [N-Term]	O75367 [19-27]	2.01	11	2.6	12	1.29353	Higher
119	[R].AGVLAGHDNR.[V]	1xIsobaric Tag [N-Term]	Q9HAV0 [305-314]	3.78	15	4.43	15	1.17196	Higher
120	[R].AGVLAHLEEER.[D]	1xIsobaric Tag [N-Term]	P35580 [772-782]	3.6	15	4.47	19	1.24167	Higher
121	[R].AGVNTVTTLVENK.[K]	1xIsobaric Tag [N-Term]; 1xIsobaric Tag [K13]	P62424 [138-150]	3.94	21	2.24	14	0.568528	Lower
122	[R].AGVNTVTTLVENKK.[A]	1xIsobaric Tag [N-Term]; 2xIsobaric Tag [K13; K14]	P62424 [138-151]	3.6	19	4.53	25	1.25833	Higher
123	[K].AHAFAVQQK.[E]	1xIsobaric Tag [N-Term]; 1xIsobaric Tag [K9]	Q15149 [2190-2198]	2.81	10	3.12	11	1.11032	Higher
124	[R].AHAHLDTGR.[R]	1xIsobaric Tag [N-Term]	Q14697 [675-683]	2.2	12	2.94	12	1.33636	Higher
125	[R].AHAHLDTGRR.[E]	1xIsobaric Tag [N-Term]	Q14697 [675-684]	2.61	8	2.97	11	1.13793	Higher
126	[K].AHATGAGPAGR.[Y]	1xIsobaric Tag [N-Term]	Q9Y490 [787-797]	4.22	16	3.99	16	0.945498	Similar
127	[K].AHATTSNTVSK.[L]	1xIsobaric Tag [N-Term]; 1xIsobaric Tag [K11]	Q6NZI2 [99-109]	3.1	14	4.48	14	1.44516	Higher
128	[K].AHEGARPMR.[A]	1xIsobaric Tag [N-Term]	Q9ULV4 [215-223]	1.91	8	2.32	7	1.21466	Higher
129	[R].AHGFTFTR.[G]	1xIsobaric Tag [N-Term]	P08559 [120-127]	2.5	10	3.65	11	1.46	Higher
130	[R].AHGNSGMVR.[A]	1xIsobaric Tag [N-Term]	P18077 [77-85]	2.95	12	4.19	12	1.42034	Higher
131	[K].AHLGTALK.[A]	1xIsobaric Tag [N-Term]; 1xIsobaric Tag [K8]	P62266 [30-37]	2.66	11	4.18	13	1.57143	Higher
132	[R].AHSIQIMK.[V]	1xIsobaric Tag [N-Term]; 1xIsobaric Tag [K8]	Q02543 [121-128]	2.05	8	3.21	10	1.56585	Higher
133	[R].AHSSMVGVNLPQK.[A]	1xIsobaric Tag [N-Term]; 1xIsobaric Tag [K13]	P00558 [172-184]	3.46	15	3.22	16	0.930636	Similar
134	[K].AHVVPCFDASK.[V]	1xCarbamidomethyl [C6]; 1xIsobaric Tag [N-Term]; 1xIsobaric Tag [K11]	P21333 [1152-1162]	2.86	12	3.53	14	1.23427	Higher
135	[R].AIADMLR.[A]	1xIsobaric Tag [N-Term]	Q9Y490 [2211-2217]	1.83	8	2.09	11	1.14208	Higher
136	[K].AICDHVR.[D]	1xCarbamidomethyl [C3]; 1xIsobaric Tag [N-Term]	P40925 [249-255]	1.41	8	2.75	9	1.95035	Higher
137	[K].AIEPPPLDAVIEAEHTLR.[E]	1xIsobaric Tag [N-Term]	Q08211 [820-837]	3.54	24	7.12	26	2.0113	Higher
138	[K].AIFQTIQNR.[N]	1xIsobaric Tag [N-Term]	O95373 [964-972]	2.24	12	2.56	14	1.14286	Higher
139	[R].AIGSASEGAQSSLQEVYHK.[S]	1xIsobaric Tag [N-Term]; 1xIsobaric Tag [K19]	P28066 [169-187]	6.63	22	8.87	35	1.33786	Higher
140	[K].AIGVKPPR.[G]	1xIsobaric Tag [N-Term]; 1xIsobaric Tag [K5]	P55072 [232-239]	1.21	10	1.78	12	1.47107	Higher
141	[R].AILGSVER.[M]	1xIsobaric Tag [N-Term]	P26639 [592-599]	1.34	10	2.77	13	2.06716	Higher
142	[K].AINQGGLTSVAVR.[G]	1xIsobaric Tag [N-Term]	P60900 [31-43]	3.34	18	3.62	23	1.08383	Similar
143	[K].AIPQLQGYLR.[S]	1xIsobaric Tag [N-Term]	Q02878 [263-272]	1.74	10	2.47	16	1.41954	Higher
144	[R].AIRPENR.[A]	1xIsobaric Tag [N-Term]	P50402 [205-211]	1.21	5	1.93	7	1.59504	Higher
145	[K].AISEQTGK.[E]	1xIsobaric Tag [N-Term]; 1xIsobaric Tag [K8]	P53396 [5-12]	2.63	13	2.79	13	1.06084	Similar
146	[K].AISGVHTVR.[F]	1xIsobaric Tag [N-Term]	P41091 [60-68]	2.62	12	3.14	13	1.19847	Higher
147	[R].AIVDAAR.[H]	1xIsobaric Tag [N-Term]	Q14152 [470-476]	1.19	8	1.97	11	1.65546	Higher
148	[K].AIVQLVNER.[Q]	1xIsobaric Tag [N-Term]	Q15102 [119-127]	1.79	12	2.46	13	1.3743	Higher
149	[K].AKDANNGNLQLR.[N]	1xIsobaric Tag [N-Term]; 1xIsobaric Tag [K2]	P05455 [286-297]	1.55	13	1.97	18	1.27097	Higher
150	[R].AKEAAEQDVEK.[K]	1xIsobaric Tag [N-Term]; 2xIsobaric Tag [K2; K11]	P26373 [199-209]	2.99	15	2.68	18	0.896321	Lower
151	[R].AKEAQDDLVK.[T]	1xIsobaric Tag [N-Term]; 2xIsobaric Tag [K2; K10]	P15311 [449-458]	1.38	12	2.21	16	1.60145	Higher
152	[R].AKEPAGENGGR.[A]	1xIsobaric Tag [N-Term]; 1xIsobaric Tag [K2]	P16435 [496-506]	1.84	13	1.66	17	0.902174	Similar
153	[K].AKFENLCK.[LF]	1xCarbamidomethyl [C7]; 1xIsobaric Tag [N-Term]; 2xIsobaric Tag [K2; K8]	P08238 [558-565]	1.69	13	2.41	12	1.42604	Higher
154	[K].AKLAEQAER.[Y]	1xIsobaric Tag [N-Term]; 1xIsobaric Tag [K2]	P63104 [10-18]	1.87	8	1	10	0.534759	Lower
155	[K].AKPAEAPAAAAPK.[A]	1xIsobaric Tag [N-Term]; 2xIsobaric Tag [K2; K13]	P36957 [153-165]	3.82	17	3.61	18	0.945026	Similar
156	[K].AKPAMPQDSVPSPR.[S]	1xIsobaric Tag [N-Term]; 1xIsobaric Tag [K2]	P53396 [470-483]	3.54	19	3.5	21	0.988701	Similar
157	[K].ALAAGGVGSIVR.[V]	1xIsobaric Tag [N-Term]	O15511 [132-143]	2.13	11	3.03	20	1.42254	Higher
158	[R].ALAEIAK.[A]	1xIsobaric Tag [N-Term]; 1xIsobaric Tag [K7]	P23246 [343-349]	2.68	11	2.84	11	1.0597	Similar
159	[R].ALAENSGVK.[A]	1xIsobaric Tag [N-Term]; 1xIsobaric Tag [K9]	P50990 [451-459]	3.3	15	3.69	15	1.11818	Higher
160	[R].ALAGNPK.[A]	1xIsobaric Tag [N-Term]; 1xIsobaric Tag [K7]	Q9H299 [52-58]	2.05	11	2.24	11	1.09268	Similar
161	[R].ALANSLACQGK.[Y]	1xCarbamidomethyl [C8]; 1xIsobaric Tag [N-Term]; 1xIsobaric Tag [K11]	P04075 [332-342]	4.12	19	4.24	19	1.02913	Similar
162	[K].ALAPEYAK.[A]	1xIsobaric Tag [N-Term]; 1xIsobaric Tag [K8]	P07237 [58-65]	2.33	13	2.71	13	1.16309	Higher
163	[R].ALDDTAR.[E]	1xIsobaric Tag [N-Term]	P20700 [92-98]	1.47	10	2.2	11	1.4966	Higher
164	[K].ALDFIASK.[G]	1xIsobaric Tag [N-Term]; 1xIsobaric Tag [K8]	P12814 [96-103]	1.99	12	3.17	13	1.59296	Higher
165	[R].ALEFAPACHR.[F]	1xCarbamidomethyl [C8]; 1xIsobaric Tag [N-Term]	Q99615 [168-177]	2.67	13	2.88	12	1.07865	Similar
166	[K].ALEIIPR.[Q]	1xIsobaric Tag [N-Term]	Q99832 [441-447]	1.84	9	2.07	10	1.125	Higher
167	[R].ALELEQER.[K]	1xIsobaric Tag [N-Term]	P26038 [372-379]	1.06	11	2.81	13	2.65094	Higher
168	[K].ALELTGLK.[V]	1xIsobaric Tag [N-Term]; 1xIsobaric Tag [K8]	P19338 [363-370]	1.13	13	3.28	13	2.90265	Higher
169	[K].ALESPERPFLAILGGAK.[V]	1xIsobaric Tag [N-Term]; 1xIsobaric Tag [K17]	P00558 [200-216]	1.16	19	4.96	27	4.27586	Higher
170	[K].ALETNTHVK.[KC]	1xIsobaric Tag [N-Term]; 1xIsobaric Tag [K9]	Q9NYL9 [222-230]	1.8	11	3.11	15	1.72778	Higher
171	[K].ALGHQLGR.[F]	1xIsobaric Tag [N-Term]	Q14204 [1918-1925]	2.92	10	2.88	11	0.986301	Similar
172	[R].ALGQNPTNAEVLK.[V]	1xIsobaric Tag [N-Term]; 1xIsobaric Tag [K13]	P60660 [38-50]	4.37	23	4.18	23	0.956522	Similar
173	[R].ALGSPTK.[Q]	1xIsobaric Tag [N-Term]; 1xIsobaric Tag [K7]	Q9NR45 [272-278]	2.15	10	2.24	10	1.04186	Similar
174	[K].ALIAAQYSGAQVR.[V]	1xIsobaric Tag [N-Term]	P26641 [18-30]	3.75	18	3.79	23	1.01067	Similar
175	[R].ALIQCAK.[D]	1xCarbamidomethyl [C5]; 1xIsobaric Tag [N-Term]; 1xIsobaric Tag [K7]	P18206 [1014-1020]	2.23	11	2.61	11	1.1704	Higher
176	[K].ALKPPPIK.[L]	1xIsobaric Tag [N-Term]; 2xIsobaric Tag [K3; K8]	P12956 [280-287]	1.83	8	2.4	11	1.31148	Higher
177	[K].ALLEVVQSGGK.[N]	1xIsobaric Tag [N-Term]; 1xIsobaric Tag [K11]	O14818 [194-204]	3.22	17	4.26	19	1.32298	Higher
178	[R].ALLFIPR.[R]	1xIsobaric Tag [N-Term]	P08238 [331-337]	1.79	9	2.09	10	1.1676	Higher
179	[K].ALLQSSASR.[K]	1xIsobaric Tag [N-Term]	Q9UQ80 [356-364]	2.09	11	2.37	13	1.13397	Higher
180	[K].ALLTLADGRR.[D]	1xIsobaric Tag [N-Term]	P12429 [155-164]	1.98	10	2.36	15	1.19192	Higher
181	[K].ALMDEVVK.[A]	1xIsobaric Tag [N-Term]; 1xIsobaric Tag [K8]	P00558 [354-361]	2.77	13	3.14	13	1.13357	Higher
182	[R].ALPESLGQHALR.[S]	1xIsobaric Tag [N-Term]	O94760 [20-31]	3.72	14	5.25	19	1.41129	Higher
183	[K].ALPGQLKPFETLLSQNQGGK.[T]	1xIsobaric Tag [N-Term]; 2xIsobaric Tag [K7; K20]	P09211 [122-141]	3.42	28	5.07	37	1.48246	Higher
184	[R].ALQASALK.[A]	1xIsobaric Tag [N-Term]; 1xIsobaric Tag [K8]	P04075 [305-312]	2.86	13	2.66	13	0.93007	Similar
185	[R].ALSSQHQAR.[I]	1xIsobaric Tag [N-Term]	P11021 [298-306]	3.31	12	1.33	13	0.401813	Lower
186	[R].ALSTGEK.[G]	1xIsobaric Tag [N-Term]; 1xIsobaric Tag [K7]	P62937 [38-44]	2.23	11	2.34	11	1.04933	Similar
187	[R].ALTQTGGPHVK.[A]	1xIsobaric Tag [N-Term]; 1xIsobaric Tag [K11]	P21333 [1284-1294]	1.93	15	4.04	18	2.09326	Higher
188	[K].ALTSELANAR.[D]	1xIsobaric Tag [N-Term]	P26038 [524-533]	1.78	13	2.85	17	1.60112	Higher
189	[K].ALTSELANARDESK.[K]	1xIsobaric Tag [N-Term]; 1xIsobaric Tag [K14]	P26038 [524-537]	1.41	14	2.36	24	1.67376	Higher
190	[K].ALTTMGFR.[L]	1xIsobaric Tag [N-Term]	P30626 [128-135]	1	7	1.77	13	1.77	Higher
191	[R].ALTVPELTQQVFDAK.[N]	1xIsobaric Tag [N-Term]; 1xIsobaric Tag [K15]	P07437 [283-297]	2.76	19	4.06	27	1.47101	Higher
192	[K].ALVATPGKK.[G]	1xIsobaric Tag [N-Term]; 2xIsobaric Tag [K8; K9]	P19338 [117-125]	2.12	13	2.36	13	1.11321	Higher
193	[R].ALVILAK.[G]	1xIsobaric Tag [N-Term]; 1xIsobaric Tag [K7]	Q99497 [6-12]	1.74	10	2.94	11	1.68966	Higher
194	[R].ALYEAGER.[R]	1xIsobaric Tag [N-Term]	P04083 [205-212]	1.74	11	1.99	12	1.14368	Higher
195	[R].ALYEAGERR.[K]	1xIsobaric Tag [N-Term]	P04083 [205-213]	1.95	7	1.72	10	0.882051	Lower
196	[K].AMDVYQK.[A]	1xIsobaric Tag [N-Term]; 1xIsobaric Tag [K7]	P31948 [447-453]	1.96	11	2.49	11	1.27041	Higher
197	[K].AMEAVAAQGK.[A]	1xIsobaric Tag [N-Term]; 1xIsobaric Tag [K10]	P18669 [242-251]	3.42	17	3.72	17	1.08772	Similar
198	[R].AMLENEK.[K]	1xIsobaric Tag [N-Term]; 1xIsobaric Tag [K7]	P26038 [321-327]	2.59	11	2.85	11	1.10039	Higher
199	[R].AMNGESLDGR.[Q]	1xIsobaric Tag [N-Term]	P98179 [66-75]	1.94	14	1.82	16	0.938144	Similar
200	[K].AMQGAGTQER.[V]	1xIsobaric Tag [N-Term]	P20073 [269-278]	2.51	14	2.28	17	0.908367	Similar
201	[R].AMSIGAR.[S]	1xIsobaric Tag [N-Term]	P25786 [158-164]	1.5	8	1.04	10	0.693333	Lower
202	[R].ANACNSVIK.[Q]	1xCarbamidomethyl [C4]; 1xIsobaric Tag [N-Term]; 1xIsobaric Tag [K9]	P16615 [468-476]	3.57	15	2.26	15	0.633053	Lower
203	[K].ANEVISK.[L]	1xIsobaric Tag [N-Term]; 1xIsobaric Tag [K7]	P50990 [460-466]	2.11	11	2.71	11	1.28436	Higher
204	[K].ANHEEVLAAGK.[Q]	1xIsobaric Tag [N-Term]; 1xIsobaric Tag [K11]	P00491 [255-265]	2.8	12	3.48	14	1.24286	Higher
205	[R].ANITAIRR.[V]	1xIsobaric Tag [N-Term]	P49368 [307-314]	2.16	8	2.24	11	1.03704	Similar
206	[K].ANNLSSLSK.[K]	1xIsobaric Tag [N-Term]; 1xIsobaric Tag [K9]	O75396 [170-178]	2.4	15	2.63	15	1.09583	Similar
207	[R].ANNPEQNR.[L]	1xIsobaric Tag [N-Term]	Q7KZF4 [141-148]	2.21	10	2.7	12	1.22172	Higher
208	[K].ANPFGGASHAK.[G]	1xIsobaric Tag [N-Term]; 1xIsobaric Tag [K11]	P62266 [38-48]	2.75	14	5.44	18	1.97818	Higher
209	[R].ANPQVGVAFPHIK.[H]	1xIsobaric Tag [N-Term]; 1xIsobaric Tag [K13]	P13010 [401-413]	3.75	18	4.54	20	1.21067	Higher
210	[R].ANSPSLFGTEGKPK.[M]	1xIsobaric Tag [N-Term]; 2xIsobaric Tag [K12; K14]	Q96B97 [585-598]	2.61	18	2.57	24	0.984674	Similar
211	[K].ANSQPSAGR.[A]	1xIsobaric Tag [N-Term]	P15927 [172-180]	2.39	11	1.67	12	0.698745	Lower
212	[R].ANTFVAELK.[G]	1xIsobaric Tag [N-Term]; 1xIsobaric Tag [K9]	P40926 [177-185]	1.73	15	3.41	15	1.9711	Higher
213	[K].ANVDISAPK.[V]	1xIsobaric Tag [N-Term]; 1xIsobaric Tag [K9]	Q09666 [1025-1033]	2.3	14	3.06	15	1.33043	Higher
214	[K].ANWEAQQR.[I]	1xIsobaric Tag [N-Term]	Q16181 [409-416]	2.05	10	2.23	13	1.0878	Similar
215	[K].APEYLHR.[F]	1xIsobaric Tag [N-Term]	Q9UN86 [26-32]	2.11	8	1.64	8	0.777251	Lower
216	[K].APGFAQMLK.[E]	1xIsobaric Tag [N-Term]; 1xIsobaric Tag [K9]	P50990 [8-16]	2.41	14	2.37	14	0.983402	Similar
217	[K].APGFGDNR.[K]	1xIsobaric Tag [N-Term]	P10809 [302-309]	1.15	7	1.44	10	1.25217	Higher
218	[K].APGTPHSHTKPYVR.[S]	1xIsobaric Tag [N-Term]; 1xIsobaric Tag [K10]	Q07020 [155-168]	2.4	12	2.85	20	1.1875	Higher
219	[K].APHLAYLR.[T]	1xIsobaric Tag [N-Term]	Q9BWD1 [125-132]	2.82	9	3.68	12	1.30496	Higher
220	[R].APIIAVTR.[N]	1xIsobaric Tag [N-Term]	P14618 [448-455]	1.45	9	2.1	12	1.44828	Higher
221	[K].APKPDGPGGGPGGSHMGGNYGDDR.[R]	1xIsobaric Tag [N-Term]; 1xIsobaric Tag [K3]	P35637 [449-472]	5.2	27	5.98	38	1.15	Higher
222	[R].APSIHGGSGGR.[G]	1xIsobaric Tag [N-Term]	P08727 [33-43]	3.16	12	3.61	15	1.14241	Higher
223	[K].AQAAAPASVPAQAPK.[R]	1xIsobaric Tag [N-Term]; 1xIsobaric Tag [K15]	P47914 [135-149]	2.91	14	3.6	17	1.23711	Higher
224	[R].AQAQAAAEK.[L]	1xIsobaric Tag [N-Term]; 1xIsobaric Tag [K9]	Q15149 [2266-2274]	2.08	15	3.55	15	1.70673	Higher
225	[R].AQAVSEDAGGNEGR.[A]	1xIsobaric Tag [N-Term]	P55884 [121-134]	4.07	18	4.18	25	1.02703	Similar
226	[K].AQAYQTGK.[DG]	1xIsobaric Tag [N-Term]; 1xIsobaric Tag [K8]	P14625 [664-671]	2.88	13	2.99	12	1.03819	Similar
227	[K].AQCPIVER.[L]	1xCarbamidomethyl [C3]; 1xIsobaric Tag [N-Term]	P46782 [64-71]	1.85	10	2.28	12	1.23243	Higher
228	[R].AQEEAER.[L]	1xIsobaric Tag [N-Term]	P15311 [382-388]	1.54	10	2.06	11	1.33766	Higher
229	[R].AQEEAERLEADR.[M]	1xIsobaric Tag [N-Term]	P15311 [382-393]	1.8	10	2.95	19	1.63889	Higher
230	[R].AQFLVEK.[A]	1xIsobaric Tag [N-Term]; 1xIsobaric Tag [K7]	Q99623 [210-216]	2.08	11	2.72	11	1.30769	Higher
231	[R].AQHEDQVEQYKK.[E]	1xIsobaric Tag [N-Term]; 2xIsobaric Tag [K11; K12]	P02545 [250-261]	3.09	19	2.59	18	0.838188	Lower
232	[R].AQIFANTVDNAR.[I]	1xIsobaric Tag [N-Term]	P05783 [138-149]	3.65	16	3.14	21	0.860274	Lower
233	[K].AQIWDTAGQER.[Y]	1xIsobaric Tag [N-Term]	P62491 [62-72]	3.23	15	3.31	19	1.02477	Similar
234	[K].AQLFALTGVQPAR.[Q]	1xIsobaric Tag [N-Term]	P54578 [31-43]	3.8	17	4.47	17	1.17632	Higher
235	[R].AQLGGPEAAK.[S]	1xIsobaric Tag [N-Term]; 1xIsobaric Tag [K10]	P04792 [189-198]	2.97	16	3.43	16	1.15488	Higher
236	[R].AQLGGPEAAKSDETAAK.[-]	1xIsobaric Tag [N-Term]; 2xIsobaric Tag [K10; K17]	P04792 [189-205]	3.64	28	4.5	29	1.23626	Higher
237	[R].AQLLELPYAR.[K]	1xIsobaric Tag [N-Term]	P50453 [214-223]	2.54	13	3.01	15	1.18504	Higher
238	[K].AQNTWGCGNSLR.[T]	1xCarbamidomethyl [C7]; 1xIsobaric Tag [N-Term]	P02545 [516-527]	2.98	14	3.39	21	1.13758	Higher
239	[R].AQPPSSAASR.[V]	1xIsobaric Tag [N-Term]	Q04637 [56-65]	1.82	10	1.82	11	1	Similar
240	[K].AQPQDSR.[G]	1xIsobaric Tag [N-Term]	Q13435 [878-884]	1.66	8	1.91	9	1.1506	Higher
241	[K].AQQDKLNTR.[W]	1xIsobaric Tag [N-Term]; 1xIsobaric Tag [K5]	Q01082 [928-936]	1	10	1.57	13	1.57	Higher
242	[R].AQQEAEAAQR.[L]	1xIsobaric Tag [N-Term]	Q99426 [139-148]	2.74	16	3.21	17	1.17153	Higher
243	[K].AQQELEEQTRR.[A]	1xIsobaric Tag [N-Term]	P26038 [361-371]	3.47	15	3.44	16	0.991354	Similar
244	[K].AQQLREEQQR.[Q]	1xIsobaric Tag [N-Term]	Q15149 [2664-2673]	1.53	10	1.12	11	0.732026	Lower
245	[K].AQQNNVEHK.[V]	1xIsobaric Tag [N-Term]; 1xIsobaric Tag [K9]	P62081 [161-169]	2.28	13	3.16	12	1.38596	Higher
246	[R].AQQQAEAER.[A]	1xIsobaric Tag [N-Term]	Q15149 [1751-1759]	2.32	13	3.22	15	1.38793	Higher
247	[K].AQSAGTVR.[S]	1xIsobaric Tag [N-Term]	P20810 [262-269]	1.89	11	2.09	12	1.10582	Higher
248	[R].AQSELAAHQK.[K]	1xIsobaric Tag [N-Term]; 1xIsobaric Tag [K10]	P25786 [52-61]	3.24	15	3.88	17	1.19753	Higher
249	[K].AQTAPNKDVQR.[E]	1xIsobaric Tag [N-Term]; 1xIsobaric Tag [K7]	P49588 [783-793]	1.9	13	2	17	1.05263	Similar
250	[K].AQVARPGGDTIFGK.[I]	1xIsobaric Tag [N-Term]; 1xIsobaric Tag [K14]	P49773 [8-21]	1.65	17	2.68	20	1.62424	Higher
251	[K].AQVSGQSAR.[K]	1xIsobaric Tag [N-Term]	P41250 [380-388]	2.34	10	2.57	13	1.09829	Similar
252	[R].AQVVSNLK.[G]	1xIsobaric Tag [N-Term]; 1xIsobaric Tag [K8]	Q9Y490 [1299-1306]	1.53	13	2.86	13	1.86928	Higher
253	[R].AQYDELAR.[K]	1xIsobaric Tag [N-Term]	P05783 [254-261]	1.83	10	2.86	13	1.56284	Higher
254	[R].AQYDELARK.[N]	1xIsobaric Tag [N-Term]; 1xIsobaric Tag [K9]	P05783 [254-262]	1.4	10	2.15	13	1.53571	Higher
255	[R].AREETDKEEPASK.[Q]	1xIsobaric Tag [N-Term]; 2xIsobaric Tag [K7; K13]	P05455 [385-397]	1.85	11	1.55	17	0.837838	Lower
256	[K].ARGGNIGDGGGAADR.[V]	1xIsobaric Tag [N-Term]	P55072 [585-599]	4.13	22	1.95	16	0.472155	Lower
257	[K].ARGPGLEK.[T]	1xIsobaric Tag [N-Term]; 1xIsobaric Tag [K8]	P21333 [677-684]	1.24	10	1.12	10	0.903226	Similar
258	[R].ARPAAASPR.[A]	1xIsobaric Tag [N-Term]	Q8NC56 [76-84]	2.2	9	1.57	9	0.713636	Lower
259	[R].ARPVINIVHK.[T]	1xIsobaric Tag [N-Term]; 1xIsobaric Tag [K10]	P26006 [462-471]	2.35	11	2.57	7	1.09362	Similar
260	[R].ARQEELYSELQAR.[E]	1xIsobaric Tag [N-Term]	Q15149 [3356-3368]	2.66	18	3.99	20	1.5	Higher
261	[R].ARSDEGQLSPATR.[G]	1xIsobaric Tag [N-Term]	Q15149 [712-724]	4.98	19	3.85	20	0.773092	Lower
262	[R].ARVECQSHR.[L]	1xCarbamidomethyl [C5]; 1xIsobaric Tag [N-Term]	O14818 [87-95]	2.3	9	2.29	13	0.995652	Similar
263	[K].ASALACLK.[V]	1xCarbamidomethyl [C6]; 1xIsobaric Tag [N-Term]; 1xIsobaric Tag [K8]	P10515 [483-490]	0.8	12	2.45	13	3.0625	Higher
264	[K].ASAPAPGHH.[-]	1xIsobaric Tag [N-Term]	P56378 [50-58]	2.62	12	2.72	10	1.03817	Similar
265	[K].ASCLYGQLPK.[F]	1xCarbamidomethyl [C3]; 1xIsobaric Tag [N-Term]; 1xIsobaric Tag [K10]	P09211 [46-55]	3.16	16	3.38	15	1.06962	Similar
266	[K].ASDSELER.[Q]	1xIsobaric Tag [N-Term]	Q15149 [2038-2045]	1.73	10	2.15	13	1.24277	Higher
267	[K].ASDVHEVR.[K]	1xIsobaric Tag [N-Term]	P14618 [248-255]	3.07	12	3.15	12	1.02606	Similar
268	[K].ASEAGEVPFNHEILR.[E]	1xIsobaric Tag [N-Term]	Q7L5N1 [244-258]	3.01	19	4.17	25	1.38538	Higher
269	[R].ASEEHLK.[Q]	1xIsobaric Tag [N-Term]; 1xIsobaric Tag [K7]	P22392 [43-49]	1.81	7	2.56	11	1.41436	Higher
270	[R].ASFENNCEIGCFAK.[L]	2xCarbamidomethyl [C7; C11]; 1xIsobaric Tag [N-Term]; 1xIsobaric Tag [K14]	P56537 [5-18]	4.32	25	4.81	17	1.11343	Higher
271	[K].ASGLAAGK.[G]	1xIsobaric Tag [N-Term]; 1xIsobaric Tag [K8]	P22102 [149-156]	2.7	13	2.4	13	0.888889	Lower
272	[K].ASGNLETK.[Y]	1xIsobaric Tag [N-Term]; 1xIsobaric Tag [K8]	Q9Y277 [54-61]	2.35	13	2.2	13	0.93617	Similar
273	[R].ASGNYATVISHNPETK.[K]	1xIsobaric Tag [N-Term]; 1xIsobaric Tag [K16]	P62917 [129-144]	4.34	26	6.28	29	1.447	Higher
274	[R].ASGNYATVISHNPETKK.[T]	1xIsobaric Tag [N-Term]; 2xIsobaric Tag [K16; K17]	P62917 [129-145]	3.26	20	5.57	26	1.70859	Higher
275	[K].ASIHEAWTDGK.[E]	1xIsobaric Tag [N-Term]; 1xIsobaric Tag [K11]	P12814 [403-413]	2.7	13	3.94	17	1.45926	Higher
276	[K].ASITALEAK.[I]	1xIsobaric Tag [N-Term]; 1xIsobaric Tag [K9]	P35579 [1807-1815]	3.05	15	3.76	15	1.23279	Higher
277	[R].ASLEAAIADAEQR.[G]	1xIsobaric Tag [N-Term]	P05787 [329-341]	4.09	18	4.26	23	1.04156	Similar
278	[K].ASLENSLR.[E]	1xIsobaric Tag [N-Term]	P05783 [318-325]	1.85	12	2.91	13	1.57297	Higher
279	[K].ASLENSLREVEAR.[Y]	1xIsobaric Tag [N-Term]	P05783 [318-330]	1.96	11	1.79	15	0.913265	Similar
280	[K].ASLPGVK.[K]	1xIsobaric Tag [N-Term]; 1xIsobaric Tag [K7]	P24534 [67-73]	1.97	11	2.5	11	1.26904	Higher
281	[K].ASLPGVKK.[A]	1xIsobaric Tag [N-Term]; 2xIsobaric Tag [K7; K8]	P24534 [67-74]	1.73	12	1.25	12	0.722543	Lower
282	[K].ASLSLIEK.[Y]	1xIsobaric Tag [N-Term]; 1xIsobaric Tag [K8]	P52292 [487-494]	2.37	13	3.01	13	1.27004	Higher
283	[R].ASNGDAWVEAHGK.[L]	1xIsobaric Tag [N-Term]; 1xIsobaric Tag [K13]	P38646 [147-159]	3.47	14	4.89	23	1.40922	Higher
284	[R].ASPSKPASAPASR.[S]	1xIsobaric Tag [N-Term]; 1xIsobaric Tag [K5]	P27816 [786-798]	2.2	15	1.83	20	0.831818	Lower
285	[R].ASREEILAQAK.[E]	1xIsobaric Tag [N-Term]; 1xIsobaric Tag [K11]	P35579 [1659-1669]	1.15	10	3.09	14	2.68696	Higher
286	[K].ASSEGGTAAGAGLDSLHK.[N]	1xIsobaric Tag [N-Term]; 1xIsobaric Tag [K18]	O15143 [309-326]	6.27	29	7.11	33	1.13397	Higher
287	[K].ASSGLLYPLER.[G]	1xIsobaric Tag [N-Term]	Q08945 [347-357]	3.04	15	1.67	14	0.549342	Lower
288	[R].ASSHSSQTQGGGSVTK.[K]	1xIsobaric Tag [N-Term]; 1xIsobaric Tag [K16]	P02545 [402-417]	4.72	28	4.31	24	0.913136	Similar
289	[K].ASVSQVEADLK.[M]	1xIsobaric Tag [N-Term]; 1xIsobaric Tag [K11]	Q07065 [541-551]	2.01	18	3.81	18	1.89552	Higher
290	[R].ASYGVSK.[G]	1xIsobaric Tag [N-Term]; 1xIsobaric Tag [K7]	Q00839 [325-331]	2.39	11	2.37	11	0.991632	Similar
291	[R].ASYNNPHR.[A]	1xIsobaric Tag [N-Term]	P54725 [186-193]	3.26	11	3.15	11	0.966258	Similar
292	[K].ATAVVDGAFK.[E]	1xIsobaric Tag [N-Term]; 1xIsobaric Tag [K10]	P32119 [17-26]	3.16	17	4.08	17	1.29114	Higher
293	[K].ATCAPQHGAPGPGPADASK.[V]	1xCarbamidomethyl [C3]; 1xIsobaric Tag [N-Term]; 1xIsobaric Tag [K19]	P21333 [2541-2559]	5.25	28	6.47	32	1.23238	Higher
294	[R].ATEGMVVADKNCSK.[I]	1xCarbamidomethyl [C12]; 1xIsobaric Tag [N-Term]; 2xIsobaric Tag [K10; K14]	Q99436 [63-76]	2.11	21	3.3	25	1.56398	Higher
295	[K].ATFDAISK.[T]	1xIsobaric Tag [N-Term]; 1xIsobaric Tag [K8]	P15880 [239-246]	1.93	13	3.05	13	1.58031	Higher
296	[K].ATFIKVPQNQNGK.[S]	1xIsobaric Tag [N-Term]; 2xIsobaric Tag [K5; K13]	P19338 [509-521]	2.81	19	2.99	23	1.06406	Similar
297	[R].ATGAAAAEAK.[A]	1xIsobaric Tag [N-Term]; 1xIsobaric Tag [K10]	Q8NE71 [421-430]	3.13	17	3.58	17	1.14377	Higher
298	[K].ATGDETGAKVER.[A]	1xIsobaric Tag [N-Term]; 1xIsobaric Tag [K9]	P61247 [241-252]	3.32	14	2.73	21	0.822289	Lower
299	[R].ATGHSGGGCISQGR.[S]	1xCarbamidomethyl [C9]; 1xIsobaric Tag [N-Term]	Q9HA64 [16-29]	3.83	19	4.18	22	1.09138	Similar
300	[K].ATGLHFR.[H]	1xIsobaric Tag [N-Term]	P46940 [105-111]	2.44	8	3.61	9	1.47951	Higher
301	[R].ATHAVVR.[A]	1xIsobaric Tag [N-Term]	O94760 [13-19]	2.64	8	2.75	9	1.04167	Similar
302	[K].ATHIKLPR.[T]	1xIsobaric Tag [N-Term]; 1xIsobaric Tag [K5]	P11586 [67-74]	1.71	10	2.19	10	1.2807	Higher
303	[K].ATIAGGGVIPHIHK.[S]	1xIsobaric Tag [N-Term]; 1xIsobaric Tag [K14]	Q71UI9 [103-116]	2.95	18	5.56	22	1.88475	Higher
304	[K].ATIGADFLTK.[E]	1xIsobaric Tag [N-Term]; 1xIsobaric Tag [K10]	P51149 [39-48]	1.32	16	3.89	17	2.94697	Higher
305	[K].ATILDLSCNK.[L]	1xCarbamidomethyl [C8]; 1xIsobaric Tag [N-Term]; 1xIsobaric Tag [K10]	Q96AG4 [41-50]	2.73	15	3.51	17	1.28571	Higher
306	[K].ATISNDGATILK.[L]	1xIsobaric Tag [N-Term]; 1xIsobaric Tag [K12]	Q99832 [56-67]	2.34	19	4.67	21	1.99573	Higher
307	[K].ATLPDADKER.[L]	1xIsobaric Tag [N-Term]; 1xIsobaric Tag [K8]	P12814 [556-565]	2.32	12	2.97	15	1.28017	Higher
308	[K].ATLPSPDKLPGFK.[M]	1xIsobaric Tag [N-Term]; 2xIsobaric Tag [K8; K13]	P22314 [831-843]	1.75	16	2.98	20	1.70286	Higher
309	[R].ATLSSIR.[H]	1xIsobaric Tag [N-Term]	P46779 [88-94]	1.67	9	2.18	11	1.30539	Higher
310	[K].ATQALVLAPTR.[E]	1xIsobaric Tag [N-Term]	P60842 [100-110]	3.64	15	3.65	16	1.00275	Similar
311	[R].ATSSSSGSLSATGR.[L]	1xIsobaric Tag [N-Term]	Q03252 [417-430]	2.82	16	4.27	25	1.51418	Higher
312	[R].ATVASSTQK.[F]	1xIsobaric Tag [N-Term]; 1xIsobaric Tag [K9]	Q9UHD8 [54-62]	3.09	14	3.6	15	1.16505	Higher
313	[R].ATVNQDTR.[L]	1xIsobaric Tag [N-Term]	P14868 [172-179]	2.28	11	2.66	13	1.16667	Higher
314	[K].ATVSAPFGK.[F]	1xIsobaric Tag [N-Term]; 1xIsobaric Tag [K9]	Q15149 [3045-3053]	2.83	13	2.8	15	0.989399	Similar
315	[R].ATVVESSEK.[A]	1xIsobaric Tag [N-Term]; 1xIsobaric Tag [K9]	P61981 [144-152]	3.32	14	3.34	15	1.00602	Similar
316	[R].AVAFHPR.[Y]	1xIsobaric Tag [N-Term]	Q14137 [668-674]	1.45	6	3.01	9	2.07586	Higher
317	[R].AVAHHTDCTFIR.[V]	1xCarbamidomethyl [C8]; 1xIsobaric Tag [N-Term]	P62195 [202-213]	1.7	9	3.31	17	1.94706	Higher
318	[K].AVAISLPK.[G]	1xIsobaric Tag [N-Term]; 1xIsobaric Tag [K8]	P50454 [301-308]	1.73	11	2.65	12	1.53179	Higher
319	[R].AVAQALEVIPR.[T]	1xIsobaric Tag [N-Term]	P49368 [439-449]	3.46	17	3.58	18	1.03468	Similar
320	[R].AVDDGVNTFK.[V]	1xIsobaric Tag [N-Term]; 1xIsobaric Tag [K10]	P50990 [391-400]	2.92	16	4.46	17	1.5274	Higher
321	[K].AVDSQILPK.[I]	1xIsobaric Tag [N-Term]; 1xIsobaric Tag [K9]	Q02878 [252-260]	2.68	13	2.76	15	1.02985	Similar
322	[K].AVEHINK.[T]	1xIsobaric Tag [N-Term]; 1xIsobaric Tag [K7]	P06733 [65-71]	1.58	11	2.76	11	1.74684	Higher
323	[K].AVENSSTAIGIR.[C]	1xIsobaric Tag [N-Term]	P25788 [30-41]	3.01	16	3.01	17	1	Similar
324	[R].AVFQANQENLPILKR.[A]	1xIsobaric Tag [N-Term]; 1xIsobaric Tag [K14]	P05023 [431-445]	3.36	20	4.11	24	1.22321	Higher
325	[K].AVIDLNNR.[W]	1xIsobaric Tag [N-Term]	Q01081 [126-133]	1.99	10	2.27	13	1.1407	Higher
326	[K].AVIDQCNHDNILR.[F]	1xCarbamidomethyl [C6]; 1xIsobaric Tag [N-Term]	P17301 [294-306]	4.48	15	3.25	18	0.725446	Lower
327	[R].AVINSAGYK.[I]	1xIsobaric Tag [N-Term]; 1xIsobaric Tag [K9]	Q96TA1 [115-123]	2.95	15	2.97	15	1.00678	Similar
328	[R].AVLGEVK.[L]	1xIsobaric Tag [N-Term]; 1xIsobaric Tag [K7]	P26641 [202-208]	2.49	11	2.79	11	1.12048	Higher
329	[R].AVLHVALR.[N]	1xIsobaric Tag [N-Term]	P06744 [97-104]	2.47	10	3.76	12	1.52227	Higher
330	[K].AVLQWTK.[H]	1xIsobaric Tag [N-Term]; 1xIsobaric Tag [K7]	Q96HE7 [151-157]	1.87	11	2.68	10	1.43316	Higher
331	[R].AVNYFSK.[V]	1xIsobaric Tag [N-Term]; 1xIsobaric Tag [K7]	Q00610 [1435-1441]	2.57	11	2.66	11	1.03502	Similar
332	[K].AVPEGFVIPR.[G]	1xIsobaric Tag [N-Term]	P43490 [118-127]	1.72	12	2.21	13	1.28488	Higher
333	[K].AVPLIHQEGNR.[L]	1xIsobaric Tag [N-Term]	O00170 [178-188]	3.22	10	3.97	15	1.23292	Higher
334	[K].AVPLNASK.[Q]	1xIsobaric Tag [N-Term]; 1xIsobaric Tag [K8]	Q9P0L0 [147-154]	1.82	12	2.07	13	1.13736	Higher
335	[R].AVPTDEAR.[A]	1xIsobaric Tag [N-Term]	P62491 [133-140]	2.08	8	2.24	12	1.07692	Similar
336	[K].AVQADQER.[E]	1xIsobaric Tag [N-Term]	Q96AG4 [150-157]	2.18	10	2.65	13	1.2156	Higher
337	[K].AVQADQERER.[Q]	1xIsobaric Tag [N-Term]	Q96AG4 [150-159]	2.44	12	2.29	15	0.938525	Similar
338	[K].AVTEMNGR.[I]	1xIsobaric Tag [N-Term]	Q13310 [349-356]	1.19	9	1.93	12	1.62185	Higher
339	[K].AVTEQGHELSNEER.[N]	1xIsobaric Tag [N-Term]	P31946 [30-43]	3.69	21	5.59	25	1.51491	Higher
340	[K].AVTQALNR.[C]	1xIsobaric Tag [N-Term]	Q9Y490 [1191-1198]	1.93	10	2.21	12	1.14508	Higher
341	[K].AVTTPGKK.[G]	1xIsobaric Tag [N-Term]; 2xIsobaric Tag [K7; K8]	P19338 [103-110]	1.33	10	1.69	12	1.27068	Higher
342	[K].AVVLMGK.[N]	1xIsobaric Tag [N-Term]; 1xIsobaric Tag [K7]	P05388 [51-57]	2.22	11	2.76	11	1.24324	Higher
343	[K].AVVQLKPR.[H]	1xIsobaric Tag [N-Term]; 1xIsobaric Tag [K6]	Q15149 [927-934]	2.04	10	2.04	12	1	Similar
344	[K].AVVVCPK.[D]	1xCarbamidomethyl [C5]; 1xIsobaric Tag [N-Term]; 1xIsobaric Tag [K7]	Q00839 [603-609]	1.87	10	2.61	10	1.39572	Higher
345	[R].AWGPGLEGGVVGK.[S]	1xIsobaric Tag [N-Term]; 1xIsobaric Tag [K13]	P21333 [581-593]	3.64	22	4.66	22	1.28022	Higher
346	[R].AWGPGLETGQVGK.[S]	1xIsobaric Tag [N-Term]; 1xIsobaric Tag [K13]	Q14315 [576-588]	1.4	17	3.46	14	2.47143	Higher
347	[R].AWGPGLHGGIVGR.[S]	1xIsobaric Tag [N-Term]	O75369 [554-566]	3.57	14	5.14	22	1.43978	Higher
348	[R].AYAQGISR.[T]	1xIsobaric Tag [N-Term]	O75390 [184-191]	1.86	8	2.18	12	1.17204	Higher
349	[K].AYDATHLVK.[S]	1xIsobaric Tag [N-Term]; 1xIsobaric Tag [K9]	P10768 [201-209]	2.13	9	3.08	15	1.44601	Higher
350	[K].AYEDGCK.[T]	1xCarbamidomethyl [C6]; 1xIsobaric Tag [N-Term]; 1xIsobaric Tag [K7]	P31948 [57-63]	2.13	10	2	9	0.938967	Similar
351	[K].AYGELPEHAK.[I]	1xIsobaric Tag [N-Term]; 1xIsobaric Tag [K10]	P47813 [105-114]	2.88	12	3.34	17	1.15972	Higher
352	[K].AYGENIGYSEKDR.[F]	1xIsobaric Tag [N-Term]; 1xIsobaric Tag [K11]	P05026 [278-290]	0.95	12	2.58	21	2.71579	Higher
353	[R].AYGPGLEK.[S]	1xIsobaric Tag [N-Term]; 1xIsobaric Tag [K8]	O75369 [650-657]	1.82	12	2.54	12	1.3956	Higher
354	[K].AYGQALAK.[L]	1xIsobaric Tag [N-Term]; 1xIsobaric Tag [K8]	P29401 [320-327]	2.5	13	2.78	13	1.112	Higher
355	[R].AYQKQPTIFQNK.[K]	1xIsobaric Tag [N-Term]; 2xIsobaric Tag [K4; K12]	P62280 [9-20]	1.27	18	3.28	21	2.58268	Higher
356	[R].AYSSFGGGR.[G]	1xIsobaric Tag [N-Term]	Q15056 [11-19]	1.74	10	2.4	15	1.37931	Higher
357	[K].AYTNFDAER.[D]	1xIsobaric Tag [N-Term]	P07355 [29-37]	2.42	12	2.65	15	1.09504	Similar
358	[K].CAADLGLNK.[G]	1xCarbamidomethyl [C1]; 1xIsobaric Tag [N-Term]; 1xIsobaric Tag [K9]	P49773 [84-92]	3.49	15	3.41	15	0.977077	Similar
359	[K].CAMTALSSK.[L]	1xCarbamidomethyl [C1]; 1xIsobaric Tag [N-Term]; 1xIsobaric Tag [K9]	Q99832 [158-166]	1.14	15	3.31	15	2.90351	Higher
360	[K].CAQGCICK.[G]	3xCarbamidomethyl [C1; C5; C7]; 1xIsobaric Tag [N-Term]; 1xIsobaric Tag [K8]	P02795 [44-51]	3.02	13	2.97	13	0.983444	Similar
361	[K].CAQGCVCK.[G]	3xCarbamidomethyl [C1; C5; C7]; 1xIsobaric Tag [N-Term]; 1xIsobaric Tag [K8]	P04732 [44-51]	2.95	13	3.27	13	1.10847	Higher
362	[K].CAQIEAK.[F]	1xCarbamidomethyl [C1]; 1xIsobaric Tag [N-Term]; 1xIsobaric Tag [K7]	P55209 [88-94]	1.94	11	2.74	11	1.41237	Higher
363	[K].CASQAGMTAYGTR.[R]	1xCarbamidomethyl [C1]; 1xIsobaric Tag [N-Term]	Q15417 [173-185]	4.12	19	3.34	13	0.81068	Lower
364	[K].CASQAGMTAYGTRR.[H]	1xCarbamidomethyl [C1]; 1xIsobaric Tag [N-Term]	Q15417 [173-186]	2.81	15	0.68	19	0.241993	Lower
365	[K].CCLTYCFNKPEDK.[-]	3xCarbamidomethyl [C1; C2; C6]; 1xIsobaric Tag [N-Term]; 2xIsobaric Tag [K9; K13]	P62979 [144-156]	1.24	19	3.32	22	2.67742	Higher
366	[K].CCSGAIIVLTK.[S]	2xCarbamidomethyl [C1; C2]; 1xIsobaric Tag [N-Term]; 1xIsobaric Tag [K11]	P14618 [423-433]	1.08	9	3.59	19	3.32407	Higher
367	[K].CDFPIMK.[F]	1xCarbamidomethyl [C1]; 1xIsobaric Tag [N-Term]; 1xIsobaric Tag [K7]	Q04760 [61-67]	1.98	11	2.22	11	1.12121	Higher
368	[K].CDPDAAR.[A]	1xCarbamidomethyl [C1]; 1xIsobaric Tag [N-Term]	Q15181 [254-260]	1.66	9	1.84	10	1.10843	Higher
369	[K].CDVDIRK.[D]	1xCarbamidomethyl [C1]; 1xIsobaric Tag [N-Term]; 1xIsobaric Tag [K7]	P60709 [285-291]	1.94	10	2.02	11	1.04124	Similar
370	[R].CEGSSVQTR.[T]	1xCarbamidomethyl [C1]; 1xIsobaric Tag [N-Term]	P07996 [413-421]	1.9	10	2.39	14	1.25789	Higher
371	[K].CESAFLSK.[R]	1xCarbamidomethyl [C1]; 1xIsobaric Tag [N-Term]; 1xIsobaric Tag [K8]	P83731 [36-43]	2.8	13	2.75	13	0.982143	Similar
372	[R].CESAPGCGVWQRPVIDNPNYK.[G]	2xCarbamidomethyl [C1; C7]; 1xIsobaric Tag [N-Term]; 1xIsobaric Tag [K21]	P27824 [360-380]	2.94	33	4.14	38	1.40816	Higher
373	[R].CGAALAGHQLIR.[G]	1xCarbamidomethyl [C1]; 1xIsobaric Tag [N-Term]	P78527 [25-36]	4.17	17	5.44	20	1.30456	Higher
374	[R].CGESGHLAR.[E]	1xCarbamidomethyl [C1]; 1xIsobaric Tag [N-Term]	P62633 [161-169]	3.07	11	4.58	14	1.49186	Higher
375	[R].CGETGHVAINCSK.[T]	2xCarbamidomethyl [C1; C11]; 1xIsobaric Tag [N-Term]; 1xIsobaric Tag [K13]	P62633 [140-152]	1.64	14	3.23	18	1.96951	Higher
376	[K].CGFLPGNEK.[V]	1xCarbamidomethyl [C1]; 1xIsobaric Tag [N-Term]; 1xIsobaric Tag [K9]	Q9UL46 [91-99]	1.76	12	2.37	14	1.34659	Higher
377	[K].CGHTNNLRPK.[K]	1xCarbamidomethyl [C1]; 1xIsobaric Tag [N-Term]; 1xIsobaric Tag [K10]	P62987 [115-124]	1.54	11	2.78	14	1.80519	Higher
378	[R].CGIIHVR.[G]	1xCarbamidomethyl [C1]; 1xIsobaric Tag [N-Term]	Q9BXP5 [640-646]	2.26	9	3.09	9	1.36726	Higher
379	[R].CGPLIDLCR.[G]	2xCarbamidomethyl [C1; C8]; 1xIsobaric Tag [N-Term]	P26639 [254-262]	1.91	12	2.14	13	1.12042	Higher
380	[R].CGSVLVR.[L]	1xCarbamidomethyl [C1]; 1xIsobaric Tag [N-Term]	P15880 [188-194]	1.15	8	2.17	10	1.88696	Higher
381	[K].CGVISPR.[F]	1xCarbamidomethyl [C1]; 1xIsobaric Tag [N-Term]	P62244 [72-78]	0.92	9	2.12	10	2.30435	Higher
382	[R].CHQPLAR.[A]	1xCarbamidomethyl [C1]; 1xIsobaric Tag [N-Term]	Q15942 [387-393]	2.35	8	1.8	8	0.765957	Lower
383	[K].CHTPPLYR.[M]	1xCarbamidomethyl [C1]; 1xIsobaric Tag [N-Term]	Q02543 [22-29]	2.39	9	2.34	8	0.979079	Similar
384	[R].CILQDGR.[I]	1xCarbamidomethyl [C1]; 1xIsobaric Tag [N-Term]	P14678 [19-25]	0.83	8	2.18	11	2.62651	Higher
385	[R].CKDISSALR.[V]	1xCarbamidomethyl [C1]; 1xIsobaric Tag [N-Term]; 1xIsobaric Tag [K2]	P13489 [45-53]	1.59	8	1.23	9	0.773585	Lower
386	[K].CLATGPGIASTVK.[T]	1xCarbamidomethyl [C1]; 1xIsobaric Tag [N-Term]; 1xIsobaric Tag [K13]	O75369 [1617-1629]	3.77	19	5.14	23	1.3634	Higher
387	[R].CLATHGR.[F]	1xCarbamidomethyl [C1]; 1xIsobaric Tag [N-Term]	P49327 [1759-1765]	2.31	8	3.06	9	1.32468	Higher
388	[K].CLGPLVSK.[V]	1xCarbamidomethyl [C1]; 1xIsobaric Tag [N-Term]; 1xIsobaric Tag [K8]	Q86VP6 [71-78]	2.1	12	2.02	11	0.961905	Similar
389	[K].CNAEEHVR.[V]	1xCarbamidomethyl [C1]; 1xIsobaric Tag [N-Term]	P11279 [338-345]	2.63	11	4.29	12	1.63118	Higher
390	[R].CNEPAVWSQLAK.[A]	1xCarbamidomethyl [C1]; 1xIsobaric Tag [N-Term]; 1xIsobaric Tag [K12]	Q00610 [1102-1113]	2.95	20	3.58	15	1.21356	Higher
391	[R].CNNVLYIR.[G]	1xCarbamidomethyl [C1]; 1xIsobaric Tag [N-Term]	P62306 [66-73]	1.08	11	2.66	13	2.46296	Higher
392	[K].CPFTGNVSIR.[G]	1xCarbamidomethyl [C1]; 1xIsobaric Tag [N-Term]	P62280 [60-69]	2.11	10	1.95	15	0.924171	Similar
393	[K].CPNLTHLNLSGNK.[I]	1xCarbamidomethyl [C1]; 1xIsobaric Tag [N-Term]; 1xIsobaric Tag [K13]	P39687 [87-99]	2.32	19	3.09	20	1.3319	Higher
394	[K].CPNLTYLNLSGNK.[I]	1xCarbamidomethyl [C1]; 1xIsobaric Tag [N-Term]; 1xIsobaric Tag [K13]	Q9BTT0 [87-99]	2.28	14	2.41	13	1.05702	Similar
395	[R].CQHLQAEK.[K]	1xCarbamidomethyl [C1]; 1xIsobaric Tag [N-Term]; 1xIsobaric Tag [K8]	P35579 [931-938]	1.5	10	3.57	13	2.38	Higher
396	[K].CQLEINFNTLQTK.[L]	1xCarbamidomethyl [C1]; 1xIsobaric Tag [N-Term]; 1xIsobaric Tag [K13]	P12814 [332-344]	2.72	13	5.57	23	2.04779	Higher
397	[R].CQYVTEK.[V]	1xCarbamidomethyl [C1]; 1xIsobaric Tag [N-Term]; 1xIsobaric Tag [K7]	P04075 [202-208]	2.35	11	2.49	11	1.05957	Similar
398	[K].CSDIVFAR.[K]	1xCarbamidomethyl [C1]; 1xIsobaric Tag [N-Term]	Q8WUM4 [691-698]	1.55	10	1.14	12	0.735484	Lower
399	[K].CSGPGLER.[A]	1xCarbamidomethyl [C1]; 1xIsobaric Tag [N-Term]	P21333 [1165-1172]	1.69	9	1.8	10	1.06509	Similar
400	[K].CSGPGLGAGVR.[A]	1xCarbamidomethyl [C1]; 1xIsobaric Tag [N-Term]	Q14315 [1448-1458]	2.18	16	1.96	13	0.899083	Lower
401	[K].CSGPGLSPGMVR.[A]	1xCarbamidomethyl [C1]; 1xIsobaric Tag [N-Term]	P21333 [1453-1464]	2.78	15	3.33	19	1.19784	Higher
402	[R].CSQAVYAAEK.[V]	1xCarbamidomethyl [C1]; 1xIsobaric Tag [N-Term]; 1xIsobaric Tag [K10]	P21291 [122-131]	2.19	17	3.39	16	1.54795	Higher
403	[R].CTGGEVGATSALAPK.[I]	1xCarbamidomethyl [C1]; 1xIsobaric Tag [N-Term]; 1xIsobaric Tag [K15]	P30050 [17-31]	3.18	16	4.51	16	1.41824	Higher
404	[R].CTPACISFGPK.[N]	2xCarbamidomethyl [C1; C5]; 1xIsobaric Tag [N-Term]; 1xIsobaric Tag [K11]	P34932 [34-44]	3.15	16	3.88	18	1.23175	Higher
405	[R].CVNLVQK.[T]	1xCarbamidomethyl [C1]; 1xIsobaric Tag [N-Term]; 1xIsobaric Tag [K7]	Q92973 [620-626]	1.64	11	2.39	11	1.45732	Higher
406	[R].CVSCLPGQR.[D]	2xCarbamidomethyl [C1; C4]; 1xIsobaric Tag [N-Term]	Q9Y490 [1199-1207]	2.08	11	1.36	11	0.653846	Lower
407	[K].CYEMASHLR.[R]	1xCarbamidomethyl [C1]; 1xIsobaric Tag [N-Term]	P07737 [128-136]	3.2	12	4.4	15	1.375	Higher
408	[K].CYEMASHLR.[R]	1xCarbamidomethyl [C1]; 1xOxidation [M4]; 1xIsobaric Tag [N-Term]	P07737 [128-136]	2.63	11	3.9	12	1.48289	Higher
409	[K].CYEMASHLRR.[S]	1xCarbamidomethyl [C1]; 1xIsobaric Tag [N-Term]	P07737 [128-137]	1.87	8	2.58	14	1.37968	Higher
410	[K].CYEMASHLRR.[S]	1xCarbamidomethyl [C1]; 1xOxidation [M4]; 1xIsobaric Tag [N-Term]	P07737 [128-137]	2.18	10	1.69	9	0.775229	Lower
411	[R].DACLNAR.[C]	1xCarbamidomethyl [C3]; 1xIsobaric Tag [N-Term]	P16615 [667-673]	1.82	8	2.15	11	1.18132	Higher
412	[K].DAGQISGLNVLR.[V]	1xIsobaric Tag [N-Term]	P38646 [207-218]	2.35	19	3.36	21	1.42979	Higher
413	[K].DAGTIAGLNVLR.[I]	1xIsobaric Tag [N-Term]	P11142 [160-171]	3.06	19	3.37	21	1.10131	Higher
414	[K].DAGTIAGLNVMR.[I]	1xIsobaric Tag [N-Term]	P11021 [186-197]	3.69	17	3.54	21	0.95935	Similar
415	[K].DAHNALLDIQSSGR.[A]	1xIsobaric Tag [N-Term]	B5ME19 [629-642]	4.01	18	3.85	19	0.9601	Similar
416	[R].DAIAQAVR.[G]	1xIsobaric Tag [N-Term]	P29401 [610-617]	1.96	12	1.95	13	0.994898	Similar
417	[R].DALNIETAIK.[T]	1xIsobaric Tag [N-Term]; 1xIsobaric Tag [K10]	P07355 [38-47]	2.88	17	4	17	1.38889	Higher
418	[R].DAPQDFHPDR.[V]	1xIsobaric Tag [N-Term]	P21333 [665-674]	3.32	13	5.31	15	1.5994	Higher
419	[K].DAQHYGGWEHR.[D]	1xIsobaric Tag [N-Term]	Q14697 [559-569]	1.47	10	3.76	19	2.55782	Higher
420	[R].DAVTYTEHAK.[R]	1xIsobaric Tag [N-Term]; 1xIsobaric Tag [K10]	P62805 [69-78]	3.9	17	4.65	17	1.19231	Higher
421	[R].DAVTYTEHAKR.[K]	1xIsobaric Tag [N-Term]; 1xIsobaric Tag [K10]	P62805 [69-79]	2.99	13	2.89	19	0.966555	Similar
422	[R].DAWGPGAAK.[S]	1xIsobaric Tag [N-Term]; 1xIsobaric Tag [K9]	P02786 [410-418]	2.45	15	2.69	13	1.09796	Similar
423	[R].DCFGCLR.[E]	2xCarbamidomethyl [C2; C5]; 1xIsobaric Tag [N-Term]	O75531 [76-82]	1.49	9	2.46	11	1.65101	Higher
424	[R].DCLINAAK.[T]	1xCarbamidomethyl [C2]; 1xIsobaric Tag [N-Term]; 1xIsobaric Tag [K8]	P17987 [146-153]	2.14	13	2.15	13	1.00467	Similar
425	[K].DCLNVLNK.[S]	1xCarbamidomethyl [C2]; 1xIsobaric Tag [N-Term]; 1xIsobaric Tag [K8]	Q99471 [48-55]	1.69	12	2.6	13	1.53846	Higher
426	[K].DCVGPEVEK.[A]	1xCarbamidomethyl [C2]; 1xIsobaric Tag [N-Term]; 1xIsobaric Tag [K9]	P00558 [98-106]	2.6	13	3.26	15	1.25385	Higher
427	[K].DDEVQVVR.[G]	1xIsobaric Tag [N-Term]	P61254 [52-59]	1.66	11	2.5	13	1.50602	Higher
428	[R].DDGYSTK.[D]	1xIsobaric Tag [N-Term]; 1xIsobaric Tag [K7]	P38159 [211-217]	2.34	11	2.53	11	1.0812	Similar
429	[R].DFFLANASR.[A]	1xIsobaric Tag [N-Term]	P07384 [463-471]	2.24	12	1.6	13	0.714286	Lower
430	[K].DFLAGGVAAAISK.[T]	1xIsobaric Tag [N-Term]; 1xIsobaric Tag [K13]	P05141 [11-23]	1.67	13	6.15	23	3.68263	Higher
431	[R].DFTSEPR.[L]	1xIsobaric Tag [N-Term]	P41091 [249-255]	1.22	8	1.91	10	1.56557	Higher
432	[K].DGADFAK.[W]	1xIsobaric Tag [N-Term]; 1xIsobaric Tag [K7]	P04075 [141-147]	1.91	11	2.08	11	1.08901	Similar
433	[R].DGDILGK.[Y]	1xIsobaric Tag [N-Term]; 1xIsobaric Tag [K7]	P61604 [93-99]	1.83	10	1.11	9	0.606557	Lower
434	[K].DGGAWGTEQR.[E]	1xIsobaric Tag [N-Term]	P09382 [65-74]	2.93	13	3.3	17	1.12628	Higher
435	[K].DGPGFYTTR.[C]	1xIsobaric Tag [N-Term]	P40939 [541-549]	1.2	10	1.86	13	1.55	Higher
436	[R].DGQVINETSQHHDDLE.[-]	1xIsobaric Tag [N-Term]	P08670 [451-466]	3.99	20	6.02	26	1.50877	Higher
437	[R].DGSSGGVIR.[L]	1xIsobaric Tag [N-Term]	P28072 [201-209]	1.89	9	1.57	14	0.830688	Lower
438	[K].DGVTVAK.[S]	1xIsobaric Tag [N-Term]; 1xIsobaric Tag [K7]	P10809 [76-82]	2.39	11	2.34	11	0.979079	Similar
439	[R].DGYGGSR.[D]	1xIsobaric Tag [N-Term]	P38159 [318-324]	1.5	6	1.72	11	1.14667	Higher
440	[K].DGYNYTLSK.[T]	1xIsobaric Tag [N-Term]; 1xIsobaric Tag [K9]	P31949 [28-36]	3.03	15	3.49	15	1.15182	Higher
441	[R].DGYQQNFK.[R]	1xIsobaric Tag [N-Term]; 1xIsobaric Tag [K8]	Q14444 [668-675]	1.39	13	1.92	13	1.38129	Higher
442	[R].DGYSYGSR.[S]	1xIsobaric Tag [N-Term]	Q13247 [78-85]	1.49	9	1.83	11	1.22819	Higher
443	[R].DHALLEEQSK.[Q]	1xIsobaric Tag [N-Term]; 1xIsobaric Tag [K10]	O43707 [634-643]	2.9	12	4.47	14	1.54138	Higher
444	[K].DHAVFTR.[R]	1xIsobaric Tag [N-Term]	P31689 [247-253]	1.64	9	2.7	9	1.64634	Higher
445	[R].DHFEEAMR.[F]	1xIsobaric Tag [N-Term]	P55072 [734-741]	2.03	10	2.57	10	1.26601	Higher
446	[R].DHHTADLCR.[E]	1xCarbamidomethyl [C8]; 1xIsobaric Tag [N-Term]	P21980 [20-28]	2.91	12	3.08	12	1.05842	Similar
447	[R].DHINDIIK.[I]	1xIsobaric Tag [N-Term]; 1xIsobaric Tag [K8]	P46940 [834-841]	2.54	10	3.74	11	1.47244	Higher
448	[R].DHPLPEVAHVK.[H]	1xIsobaric Tag [N-Term]; 1xIsobaric Tag [K11]	P13073 [43-53]	2.41	13	3.48	15	1.44398	Higher
449	[K].DIAAHIK.[K]	1xIsobaric Tag [N-Term]; 1xIsobaric Tag [K7]	P63167 [37-43]	2.24	9	2.87	10	1.28125	Higher
450	[K].DIDIHEVR.[I]	1xIsobaric Tag [N-Term]	Q00839 [353-360]	2.49	10	3.4	12	1.36546	Higher
451	[R].DIICQIAYAR.[I]	1xCarbamidomethyl [C4]; 1xIsobaric Tag [N-Term]	P46777 [59-68]	2.7	15	3.03	17	1.12222	Higher
452	[K].DIIHDPGR.[G]	1xIsobaric Tag [N-Term]	P62917 [47-54]	2.46	11	2.81	12	1.14228	Higher
453	[R].DIKDTTVGTLSQR.[I]	1xIsobaric Tag [N-Term]; 1xIsobaric Tag [K3]	P51665 [178-190]	2.92	17	2.57	18	0.880137	Lower
454	[K].DIPVVHQLLTR.[Y]	1xIsobaric Tag [N-Term]	P30419 [345-355]	1.86	11	3.07	15	1.65054	Higher
455	[K].DIRPVCR.[K]	1xCarbamidomethyl [C6]; 1xIsobaric Tag [N-Term]	O00148 [233-239]	1.45	5	1.6	7	1.10345	Higher
456	[R].DISTLNSGKK.[S]	1xIsobaric Tag [N-Term]; 2xIsobaric Tag [K9; K10]	P04843 [508-517]	1.87	11	1.71	17	0.914439	Similar
457	[K].DISTNYYASQKK.[T]	1xIsobaric Tag [N-Term]; 2xIsobaric Tag [K11; K12]	P14625 [672-683]	1.34	15	3.48	21	2.59701	Higher
458	[K].DKDAYSSFGSR.[SD]	1xIsobaric Tag [N-Term]; 1xIsobaric Tag [K2]	O00571 [65-75]	2.76	11	1.94	16	0.702899	Lower
459	[K].DKDPPIPVAK.[I]	1xIsobaric Tag [N-Term]; 2xIsobaric Tag [K2; K10]	P13667 [110-119]	2.23	11	3.3	15	1.47982	Higher
460	[K].DKHIEEVR.[K]	1xIsobaric Tag [N-Term]; 1xIsobaric Tag [K2]	P16949 [127-134]	1.48	8	2.71	9	1.83108	Higher
461	[R].DKLPQPVQPDPVSHCK.[E]	1xCarbamidomethyl [C15]; 1xIsobaric Tag [N-Term]; 2xIsobaric Tag [K2; K16]	P05556 [677-692]	2.49	16	5.72	20	2.29719	Higher
462	[R].DKLSGEYEK.[F]	1xIsobaric Tag [N-Term]; 2xIsobaric Tag [K2; K9]	P34932 [630-638]	1.19	10	1.84	14	1.54622	Higher
463	[K].DKQDEEQR.[L]	1xIsobaric Tag [N-Term]; 1xIsobaric Tag [K2]	P27797 [359-366]	1.31	7	1.52	8	1.16031	Higher
464	[K].DKQPYEQK.[A]	1xIsobaric Tag [N-Term]; 2xIsobaric Tag [K2; K8]	P26583 [140-147]	1.77	11	2.13	11	1.20339	Higher
465	[K].DLAGSIIGK.[G]	1xIsobaric Tag [N-Term]; 1xIsobaric Tag [K9]	P61978 [397-405]	2.8	15	3.38	15	1.20714	Higher
466	[R].DLDSLHR.[F]	1xIsobaric Tag [N-Term]	Q8NBS9 [416-422]	2.39	9	3.02	9	1.2636	Higher
467	[K].DLEGLSQR.[H]	1xIsobaric Tag [N-Term]	P35579 [1393-1400]	1.7	11	2.22	12	1.30588	Higher
468	[K].DLPEHAVLK.[M]	1xIsobaric Tag [N-Term]; 1xIsobaric Tag [K9]	Q00839 [627-635]	2.19	12	3.6	15	1.64384	Higher
469	[R].DLQGRDEQSEEK.[K]	1xIsobaric Tag [N-Term]; 1xIsobaric Tag [K12]	P35579 [1572-1583]	0.87	12	2.34	18	2.68966	Higher
470	[K].DLQHPNEFIR.[G]	1xIsobaric Tag [N-Term]	P53618 [108-117]	3.15	13	3.81	15	1.20952	Higher
471	[R].DLQSSDR.[L]	1xIsobaric Tag [N-Term]	P11413 [176-182]	1.83	9	2.16	11	1.18033	Higher
472	[R].DLSHIGDAVVISCAK.[D]	1xCarbamidomethyl [C13]; 1xIsobaric Tag [N-Term]; 1xIsobaric Tag [K15]	P12004 [150-164]	3.34	20	5.17	21	1.5479	Higher
473	[K].DLYANTVLSGGTTMYPGIADR.[M]	1xIsobaric Tag [N-Term]	P60709 [292-312]	5.63	22	5.57	33	0.989343	Similar
474	[R].DLYDAGVK.[R]	1xIsobaric Tag [N-Term]; 1xIsobaric Tag [K8]	P07355 [197-204]	3.16	13	3.09	13	0.977848	Similar
475	[R].DLYDAGVKR.[K]	1xIsobaric Tag [N-Term]; 1xIsobaric Tag [K8]	P07355 [197-205]	2.22	14	2.07	15	0.932432	Similar
476	[R].DLYLENPEIK.[I]	1xIsobaric Tag [N-Term]; 1xIsobaric Tag [K10]	P21980 [581-590]	2.28	14	3.89	17	1.70614	Higher
477	[R].DMLLANKVPAAAR.[A]	1xIsobaric Tag [N-Term]; 1xIsobaric Tag [K7]	P05388 [100-112]	1.66	16	3.3	21	1.98795	Higher
478	[K].DNHLLGTFDLTGIPPAPR.[G]	1xIsobaric Tag [N-Term]	P11021 [475-492]	3	22	6.05	27	2.01667	Higher
479	[R].DNIQGITKPAIR.[R]	1xIsobaric Tag [N-Term]; 1xIsobaric Tag [K8]	P62805 [25-36]	3.5	19	3.45	20	0.985714	Similar
480	[R].DNIQGITKPAIRR.[L]	1xIsobaric Tag [N-Term]; 1xIsobaric Tag [K8]	P62805 [25-37]	2.26	13	3.09	18	1.36726	Higher
481	[R].DNLAEDIMR.[L]	1xIsobaric Tag [N-Term]	P08670 [176-184]	2.39	13	2.75	15	1.15063	Higher
482	[R].DNTINLIHTFR.[D]	1xIsobaric Tag [N-Term]	O15144 [238-248]	3.31	14	5.02	16	1.51662	Higher
483	[R].DNTNEIYSGK.[F]	1xIsobaric Tag [N-Term]; 1xIsobaric Tag [K10]	P05556 [542-551]	3.47	16	3.77	17	1.08646	Similar
484	[K].DPNNLFMVR.[L]	1xIsobaric Tag [N-Term]	Q13200 [755-763]	1.79	10	1.32	12	0.73743	Lower
485	[R].DPPSWSVLAGHSR.[T]	1xIsobaric Tag [N-Term]	Q9Y490 [1626-1638]	2.76	17	5.18	17	1.87681	Higher
486	[R].DQALTEEHAR.[Q]	1xIsobaric Tag [N-Term]	P12814 [615-624]	2.69	11	4.74	15	1.76208	Higher
487	[K].DQGELER.[Q]	1xIsobaric Tag [N-Term]	P35579 [203-209]	1.58	7	2.07	11	1.31013	Higher
488	[R].DQGGFGDRNEYGSR.[I]	1xIsobaric Tag [N-Term]	Q92945 [307-320]	2.14	15	2.43	21	1.13551	Higher
489	[K].DQITAGNAAR.[K]	1xIsobaric Tag [N-Term]	P22234 [37-46]	2.53	12	2.95	17	1.16601	Higher
490	[K].DQVANSAFVER.[L]	1xIsobaric Tag [N-Term]	P07900 [500-510]	3.16	17	3.33	18	1.0538	Similar
491	[K].DQVQQAR.[R]	1xIsobaric Tag [N-Term]	O60664 [357-363]	1.97	8	1.7	11	0.862944	Lower
492	[K].DRESMGHR.[Y]	1xIsobaric Tag [N-Term]	P52597 [74-81]	1.98	10	2.21	9	1.11616	Higher
493	[K].DRETMGHR.[Y]	1xIsobaric Tag [N-Term]	P31943 [74-81]	1.7	9	1	8	0.588235	Lower
494	[R].DREVGIPPEQSLETAK.[A]	1xIsobaric Tag [N-Term]; 1xIsobaric Tag [K16]	P61158 [210-225]	5.22	21	5.17	24	0.990421	Similar
495	[K].DRPFFPGLVK.[Y]	1xIsobaric Tag [N-Term]; 1xIsobaric Tag [K10]	P22392 [57-66]	1.96	13	3.13	14	1.59694	Higher
496	[K].DSATGLSK.[G]	1xIsobaric Tag [N-Term]; 1xIsobaric Tag [K8]	P26368 [293-300]	2.4	13	2.33	13	0.970833	Similar
497	[R].DSCPLDCK.[V]	2xCarbamidomethyl [C3; C7]; 1xIsobaric Tag [N-Term]; 1xIsobaric Tag [K8]	P84103 [4-11]	2.5	13	2.62	13	1.048	Similar
498	[R].DSHGVAQVR.[F]	1xIsobaric Tag [N-Term]	P62277 [56-64]	3.05	14	4.1	15	1.34426	Higher
499	[K].DSKPSSTPR.[S]	1xIsobaric Tag [N-Term]; 1xIsobaric Tag [K3]	P06748 [213-221]	1.46	10	1.55	11	1.06164	Similar
500	[K].DSNNLCLHFNPR.[F]	1xCarbamidomethyl [C6]; 1xIsobaric Tag [N-Term]	P09382 [38-49]	3.16	15	5.88	20	1.86076	Higher
501	[K].DSPSVWAAVPGK.[T]	1xIsobaric Tag [N-Term]; 1xIsobaric Tag [K12]	P07737 [27-38]	3.15	18	3.48	20	1.10476	Higher
502	[R].DSQDGSSYR.[R]	1xIsobaric Tag [N-Term]	Q14847 [145-153]	2.38	13	3.35	15	1.40756	Higher
503	[R].DSYESYGNSR.[S]	1xIsobaric Tag [N-Term]	P38159 [283-292]	2.78	13	1.97	17	0.708633	Lower
504	[R].DSYGGPPR.[R]	1xIsobaric Tag [N-Term]	P38159 [188-195]	1.41	9	1.66	12	1.1773	Higher
505	[R].DSYSSSR.[S]	1xIsobaric Tag [N-Term]	P38159 [325-331]	1.55	9	1.92	11	1.23871	Higher
506	[R].DTAAWTVGR.[I]	1xIsobaric Tag [N-Term]	Q14974 [426-434]	1.43	12	2.43	15	1.6993	Higher
507	[K].DTGKTPVEPEVAIHR.[I]	1xIsobaric Tag [N-Term]; 1xIsobaric Tag [K4]	P60866 [5-19]	4.88	18	4.54	20	0.930328	Similar
508	[R].DTGNIGQER.[V]	1xIsobaric Tag [N-Term]	Q01082 [1746-1754]	1.9	11	2.08	15	1.09474	Similar
509	[R].DTLYEAVR.[E]	1xIsobaric Tag [N-Term]	P62906 [8-15]	1.06	12	2.43	13	2.29245	Higher
510	[K].DTNGSQFFITTVK.[T]	1xIsobaric Tag [N-Term]; 1xIsobaric Tag [K13]	P23284 [146-158]	3.62	21	4.32	23	1.19337	Higher
511	[R].DTQSGSLLFIGR.[L]	1xIsobaric Tag [N-Term]	P50454 [394-405]	2.24	18	4.02	21	1.79464	Higher
512	[K].DTYLSHFNPR.[D]	1xIsobaric Tag [N-Term]	P40261 [9-18]	2.27	11	3.8	15	1.67401	Higher
513	[R].DVAEVDTVRR.[A]	1xIsobaric Tag [N-Term]	Q15149 [3146-3155]	2.58	11	3.01	16	1.16667	Higher
514	[R].DVCTELLPLIKPQGR.[V]	1xCarbamidomethyl [C3]; 1xIsobaric Tag [N-Term]; 1xIsobaric Tag [K11]	P16152 [120-134]	1.02	17	4.44	22	4.35294	Higher
515	[K].DVFRDPALK.[R]	1xIsobaric Tag [N-Term]; 1xIsobaric Tag [K9]	P61353 [99-107]	0.96	9	1.23	11	1.28125	Higher
516	[K].DVGRPQPGR.[E]	1xIsobaric Tag [N-Term]	P37802 [41-49]	1.68	14	2.17	13	1.29167	Higher
517	[R].DVHTLLDR.[V]	1xIsobaric Tag [N-Term]	Q9NPD3 [223-230]	1.81	9	2.41	10	1.33149	Higher
518	[K].DVNQQEFVR.[A]	1xIsobaric Tag [N-Term]	P39019 [8-16]	1.94	13	2.81	15	1.44845	Higher
519	[R].DVVICPDASLEDAKK.[E]	1xCarbamidomethyl [C5]; 1xIsobaric Tag [N-Term]; 2xIsobaric Tag [K14; K15]	Q99497 [49-63]	2.69	16	4.94	26	1.83643	Higher
520	[R].DVYLSPR.[D]	1xIsobaric Tag [N-Term]	P38159 [204-210]	0.68	8	2.01	10	2.95588	Higher
521	[R].DYAPPPRDYTYR.[D]	1xIsobaric Tag [N-Term]	P38159 [233-244]	1.4	11	1.63	17	1.16429	Higher
522	[R].DYFEQYGK.[I]	1xIsobaric Tag [N-Term]; 1xIsobaric Tag [K8]	P09651 [123-130]	2.61	12	3.05	13	1.16858	Higher
523	[R].DYLHLPPEIVPATLR.[R]	1xIsobaric Tag [N-Term]	P46783 [81-95]	3.09	13	4.2	20	1.35922	Higher
524	[R].DYLHYIR.[K]	1xIsobaric Tag [N-Term]	P62280 [91-97]	2.22	9	3.17	9	1.42793	Higher
525	[K].DYNVTANSK.[L]	1xIsobaric Tag [N-Term]; 1xIsobaric Tag [K9]	P00338 [82-90]	3.19	15	3.56	15	1.11599	Higher
526	[R].DYSGQGVVK.[L]	1xIsobaric Tag [N-Term]; 1xIsobaric Tag [K9]	O75083 [397-405]	3.23	15	3.14	15	0.972136	Similar
527	[R].DYSGYQR.[D]	1xIsobaric Tag [N-Term]	Q14444 [661-667]	1.28	7	1.59	10	1.24219	Higher
528	[K].EAADGYQR.[C]	1xIsobaric Tag [N-Term]	P31948 [463-470]	2.01	11	2.42	13	1.20398	Higher
529	[K].EAAEMGK.[G]	1xIsobaric Tag [N-Term]; 1xIsobaric Tag [K7]	P68104 [45-51]	1.91	11	2.42	11	1.26702	Higher
530	[K].EAAENSLVAYK.[A]	1xIsobaric Tag [N-Term]; 1xIsobaric Tag [K11]	P62258 [143-153]	1.8	18	3.95	19	2.19444	Higher
531	[K].EAALSTALSEKR.[T]	1xIsobaric Tag [N-Term]; 1xIsobaric Tag [K11]	P02545 [145-156]	2.18	16	3.41	19	1.56422	Higher
532	[K].EAAQYGK.[K]	1xIsobaric Tag [N-Term]; 1xIsobaric Tag [K7]	Q16881 [180-186]	2.56	11	2.18	11	0.851562	Lower
533	[K].EAAYHPEVAPDVR.[L]	1xIsobaric Tag [N-Term]	Q9Y490 [2221-2233]	4.01	18	4	18	0.997506	Similar
534	[K].EAEDSLRR.[E]	1xIsobaric Tag [N-Term]	O43776 [84-91]	1.6	10	1.89	8	1.18125	Higher
535	[K].EAEQEAAR.[R]	1xIsobaric Tag [N-Term]	Q15149 [2278-2285]	1.88	12	2.57	13	1.36702	Higher
536	[K].EAEQEAARR.[A]	1xIsobaric Tag [N-Term]	Q15149 [2278-2286]	1.84	8	1.78	10	0.967391	Similar
537	[K].EAESSPFVER.[L]	1xIsobaric Tag [N-Term]	P14625 [548-557]	2.35	13	2.78	15	1.18298	Higher
538	[K].EAFQLFDR.[T]	1xIsobaric Tag [N-Term]	P60660 [14-21]	2.33	11	2.64	13	1.13305	Higher
539	[K].EAFTNKPNVFTVVTR.[G]	1xIsobaric Tag [N-Term]; 1xIsobaric Tag [K6]	O75369 [1340-1354]	2.26	17	2.95	26	1.30531	Higher
540	[R].EAGEQGDIEPR.[R]	1xIsobaric Tag [N-Term]	Q13283 [321-331]	2.56	16	3.46	19	1.35156	Higher
541	[R].EAGGAFGKR.[E]	1xIsobaric Tag [N-Term]; 1xIsobaric Tag [K8]	Q9UII2 [42-50]	1.05	7	0.96	11	0.914286	Similar
542	[K].EAGGGGVGGPGAK.[S]	1xIsobaric Tag [N-Term]; 1xIsobaric Tag [K13]	Q8NC51 [40-52]	4.03	23	4.05	23	1.00496	Similar
543	[R].EAHDAFR.[S]	1xIsobaric Tag [N-Term]	Q13813 [2131-2137]	2.07	8	3	10	1.44928	Higher
544	[K].EAIHSQLLEK.[Q]	1xIsobaric Tag [N-Term]; 1xIsobaric Tag [K10]	O60925 [74-83]	2.69	12	2.59	14	0.962825	Similar
545	[K].EALNSCNKR.[E]	1xCarbamidomethyl [C6]; 1xIsobaric Tag [N-Term]; 1xIsobaric Tag [K8]	P19338 [538-546]	1.43	8	1.09	11	0.762238	Lower
546	[K].EALNVINTHTK.[V]	1xIsobaric Tag [N-Term]; 1xIsobaric Tag [K11]	O76094 [63-73]	3.47	14	2.73	16	0.786744	Lower
547	[K].EAPAPPKAEAK.[A]	1xIsobaric Tag [N-Term]; 2xIsobaric Tag [K7; K11]	P62750 [8-18]	2.22	14	2.18	17	0.981982	Similar
548	[R].EAPGPAGGGGGGSR.[W]	1xIsobaric Tag [N-Term]	Q9BQ61 [14-27]	3.22	16	3.13	20	0.97205	Similar
549	[K].EAPPMEKPEVVK.[T]	1xIsobaric Tag [N-Term]; 2xIsobaric Tag [K7; K12]	P62841 [66-77]	1.18	12	2.46	20	2.08475	Higher
550	[R].EAQMAAK.[L]	1xIsobaric Tag [N-Term]; 1xIsobaric Tag [K7]	P16949 [113-119]	2.91	11	2.65	11	0.910653	Similar
551	[R].EAQSICER.[V]	1xCarbamidomethyl [C6]; 1xIsobaric Tag [N-Term]	P63010 [236-243]	2.39	10	2.42	13	1.01255	Similar
552	[R].EASDGEVRR.[G]	1xIsobaric Tag [N-Term]	Q8WXX5 [25-33]	1.91	8	1.51	5	0.790576	Lower
553	[K].EATDAIGHLDR.[Q]	1xIsobaric Tag [N-Term]	Q12906 [298-308]	2.21	13	2.32	16	1.04977	Similar
554	[R].EATNPPVIQEEKPK.[K]	1xIsobaric Tag [N-Term]; 2xIsobaric Tag [K12; K14]	P30101 [483-496]	3.9	18	4.29	25	1.1	Similar
555	[K].EATTNAPFR.[L]	1xIsobaric Tag [N-Term]	P30740 [178-186]	2.25	11	2.23	13	0.991111	Similar
556	[R].EAVEQQK.[V]	1xIsobaric Tag [N-Term]; 1xIsobaric Tag [K7]	Q9P2E9 [1008-1014]	2.54	11	2.84	11	1.11811	Higher
557	[R].EAVTHIGR.[V]	1xIsobaric Tag [N-Term]	P06730 [174-181]	2.98	10	1.85	10	0.620805	Lower
558	[K].ECADLWPR.[I]	1xCarbamidomethyl [C2]; 1xIsobaric Tag [N-Term]	P62829 [124-131]	0.53	10	2.26	12	4.26415	Higher
559	[K].ECGADCAK.[F]	2xCarbamidomethyl [C2; C6]; 1xIsobaric Tag [N-Term]; 1xIsobaric Tag [K8]	Q9NR45 [45-52]	2.6	13	2.32	13	0.892308	Lower
560	[K].ECYQSHR.[D]	1xCarbamidomethyl [C2]; 1xIsobaric Tag [N-Term]	Q8WUM4 [511-517]	2.74	8	2.83	9	1.03285	Similar
561	[R].EDGNEEDKENQGDETQGQQPPQRR.[Y]	1xIsobaric Tag [N-Term]; 1xIsobaric Tag [K8]	P67809 [257-280]	2.77	37	2.03	39	0.732852	Lower
562	[R].EDITQSAQHALR.[L]	1xIsobaric Tag [N-Term]	Q12906 [312-323]	3.68	17	5.68	19	1.54348	Higher
563	[K].EDLYLKPIQR.[T]	1xIsobaric Tag [N-Term]; 1xIsobaric Tag [K6]	P13639 [440-449]	2.17	11	2.52	15	1.16129	Higher
564	[K].EDQTEYLEERR.[IV]	1xIsobaric Tag [N-Term]	P07900 [192-202]	2.57	13	3.4	18	1.32296	Higher
565	[R].EDSQRPGAHLTVK.[K]	1xIsobaric Tag [N-Term]; 1xIsobaric Tag [K13]	P09651 [93-105]	1.99	17	2.39	20	1.20101	Higher
566	[R].EEAAVDAQQQKR.[S]	1xIsobaric Tag [N-Term]; 1xIsobaric Tag [K11]	Q15149 [1542-1553]	1.47	15	1.53	14	1.04082	Similar
567	[R].EEAENTLQSFR.[Q]	1xIsobaric Tag [N-Term]	P08670 [197-207]	1.67	16	3.53	18	2.11377	Higher
568	[R].EEAENTLQSFRQDVDNASLAR.[L]	1xIsobaric Tag [N-Term]	P08670 [197-217]	1.97	27	4.33	39	2.19797	Higher
569	[R].EEASNFR.[S]	1xIsobaric Tag [N-Term]	P25788 [94-100]	1.38	8	1.59	11	1.15217	Higher
570	[R].EEAYHSR.[S]	1xIsobaric Tag [N-Term]	Q1KMD3 [219-225]	2.62	7	2.4	9	0.916031	Similar
571	[K].EECPAVR.[L]	1xCarbamidomethyl [C3]; 1xIsobaric Tag [N-Term]	P07237 [310-316]	1.25	9	1.43	10	1.144	Higher
572	[R].EEPCLLKR.[L]	1xCarbamidomethyl [C4]; 1xIsobaric Tag [N-Term]; 1xIsobaric Tag [K7]	P21333 [1994-2001]	1.27	7	1.45	9	1.14173	Higher
573	[K].EEQTPQNK.[I]	1xIsobaric Tag [N-Term]; 1xIsobaric Tag [K8]	P00338 [15-22]	1.94	13	2.62	13	1.35052	Higher
574	[R].EESGKPGAHVTVK.[K]	1xIsobaric Tag [N-Term]; 2xIsobaric Tag [K5; K13]	P22626 [100-112]	1.95	20	3.46	20	1.77436	Higher
575	[K].EETQPPVALKK.[E]	1xIsobaric Tag [N-Term]; 2xIsobaric Tag [K10; K11]	Q8NC51 [93-103]	2.71	13	2.54	19	0.937269	Similar
576	[K].EFFNGKEPSR.[G]	1xIsobaric Tag [N-Term]; 1xIsobaric Tag [K6]	P11021 [377-386]	2.39	11	1.64	13	0.686192	Lower
577	[K].EFGTNIK.[L]	1xIsobaric Tag [N-Term]; 1xIsobaric Tag [K7]	P14625 [487-493]	2.46	11	2.64	11	1.07317	Similar
578	[K].EFHLNESGDPSSK.[S]	1xIsobaric Tag [N-Term]; 1xIsobaric Tag [K13]	Q01105 [155-167]	4.02	16	5.1	20	1.26866	Higher
579	[K].EFNAEVHR.[K]	1xIsobaric Tag [N-Term]	P46777 [189-196]	2.33	10	3.67	11	1.57511	Higher
580	[K].EFPGLAGVK.[I]	1xIsobaric Tag [N-Term]; 1xIsobaric Tag [K9]	Q8NBS9 [367-375]	2.77	14	3.13	15	1.12996	Higher
581	[K].EGALCEENMR.[G]	1xCarbamidomethyl [C5]; 1xIsobaric Tag [N-Term]	P13639 [689-698]	2.9	14	2.98	17	1.02759	Similar
582	[R].EGDKHTLSK.[K]	1xIsobaric Tag [N-Term]; 2xIsobaric Tag [K4; K9]	P06703 [23-31]	1.8	7	1.36	14	0.755556	Lower
583	[K].EGDLIAAQAR.[L]	1xIsobaric Tag [N-Term]	P02545 [124-133]	2.76	14	2.63	16	0.952899	Similar
584	[K].EGIVALRR.[A]	1xIsobaric Tag [N-Term]	P40227 [308-315]	1.55	8	2.55	11	1.64516	Higher
585	[K].EGLLLWCQR.[K]	1xCarbamidomethyl [C7]; 1xIsobaric Tag [N-Term]	P12814 [148-156]	1.13	10	2.74	14	2.42478	Higher
586	[K].EGLQNMEAR.[L]	1xIsobaric Tag [N-Term]	P31948 [110-118]	2.39	14	2.72	15	1.13808	Higher
587	[R].EGQHYPER.[H]	1xIsobaric Tag [N-Term]	Q15424 [776-783]	2.86	9	3.52	10	1.23077	Higher
588	[R].EGTETFADHR.[E]	1xIsobaric Tag [N-Term]	Q9Y490 [2007-2016]	3.51	13	4.07	13	1.15954	Higher
589	[K].EGVHGGLINK.[K]	1xIsobaric Tag [N-Term]; 1xIsobaric Tag [K10]	P07737 [117-126]	1.9	13	4.31	16	2.26842	Higher
590	[K].EGVHGGLINKK.[C]	1xIsobaric Tag [N-Term]; 2xIsobaric Tag [K10; K11]	P07737 [117-127]	2.88	16	2.06	18	0.715278	Lower
591	[KR].EGVMVAK.[K]	1xIsobaric Tag [N-Term]; 1xIsobaric Tag [K7]	P46783 [18-24]	2.29	11	2.62	11	1.1441	Higher
592	[K].EGVVGPELHHK.[L]	1xIsobaric Tag [N-Term]; 1xIsobaric Tag [K11]	Q15149 [2893-2903]	2.52	11	1.98	12	0.785714	Lower
593	[R].EHAALEPR.[H]	1xIsobaric Tag [N-Term]	Q99798 [672-679]	2.32	10	2.15	10	0.926724	Similar
594	[R].EHALTSGTIK.[A]	1xIsobaric Tag [N-Term]; 1xIsobaric Tag [K10]	Q15369 [34-43]	1.9	9	3.9	15	2.05263	Higher
595	[R].EHCPAGQPVK.[V]	1xCarbamidomethyl [C3]; 1xIsobaric Tag [N-Term]; 1xIsobaric Tag [K10]	Q6P2Q9 [433-442]	2.42	11	3.02	10	1.24793	Higher
596	[K].EHDPVGQMVNNPK.[I]	1xIsobaric Tag [N-Term]; 1xIsobaric Tag [K13]	P55060 [913-925]	3.34	17	3.74	17	1.11976	Higher
597	[R].EHEKEVLQK.[A]	1xIsobaric Tag [N-Term]; 2xIsobaric Tag [K4; K9]	P16949 [77-85]	2.08	11	3.17	14	1.52404	Higher
598	[K].EHEVFQR.[D]	1xIsobaric Tag [N-Term]	O60884 [256-262]	2.3	9	1.55	8	0.673913	Lower
599	[R].EHGAFDAVK.[C]	1xIsobaric Tag [N-Term]; 1xIsobaric Tag [K9]	P11586 [776-784]	2.9	10	4.07	14	1.40345	Higher
600	[K].EHGAVAVER.[V]	1xIsobaric Tag [N-Term]	Q9UNZ2 [128-136]	4.15	14	4.13	13	0.995181	Similar
601	[K].EHQHEEIQNVR.[N]	1xIsobaric Tag [N-Term]	Q6DD88 [240-250]	3.6	15	3.89	12	1.08056	Similar
602	[R].EHTALLK.[I]	1xIsobaric Tag [N-Term]; 1xIsobaric Tag [K7]	P18077 [23-29]	0.64	9	2.31	11	3.60938	Higher
603	[K].EHVIEALR.[R]	1xIsobaric Tag [N-Term]	P27635 [146-153]	2.25	9	2.96	12	1.31556	Higher
604	[K].EHVIEALRR.[A]	1xIsobaric Tag [N-Term]	P27635 [146-154]	1.97	9	3.57	12	1.81218	Higher
605	[R].EHVVAASK.[A]	1xIsobaric Tag [N-Term]; 1xIsobaric Tag [K8]	B5ME19 [736-743]	2.17	10	3.36	12	1.54839	Higher
606	[R].EIAQDFK.[T]	1xIsobaric Tag [N-Term]; 1xIsobaric Tag [K7]	Q16695 [74-80]	1.56	11	2.54	11	1.62821	Higher
607	[R].EIAQDFKTDLR.[F]	1xIsobaric Tag [N-Term]; 1xIsobaric Tag [K7]	Q16695 [74-84]	0.63	9	2.33	19	3.69841	Higher
608	[K].EILKEQENR.[K]	1xIsobaric Tag [N-Term]; 1xIsobaric Tag [K4]	Q99497 [90-98]	1.35	9	1.97	14	1.45926	Higher
609	[R].EIPSHVLSK.[V]	1xIsobaric Tag [N-Term]; 1xIsobaric Tag [K9]	Q15369 [64-72]	2.72	10	3.49	15	1.28309	Higher
610	[K].EIQGHQPR.[I]	1xIsobaric Tag [N-Term]	Q01082 [1533-1540]	2.44	10	3.18	12	1.30328	Higher
611	[R].EIQVQHPAAK.[S]	1xIsobaric Tag [N-Term]; 1xIsobaric Tag [K10]	P49368 [69-78]	2.4	14	2.81	13	1.17083	Higher
612	[R].EIVSGMK.[Y]	1xIsobaric Tag [N-Term]; 1xIsobaric Tag [K7]	P52565 [121-127]	2.41	11	2.6	11	1.07884	Similar
613	[R].EKEELEQR.[E]	1xIsobaric Tag [N-Term]; 1xIsobaric Tag [K2]	Q14152 [590-597]	1.38	7	1	11	0.724638	Lower
614	[R].EKEPIAASTNR.[G]	1xIsobaric Tag [N-Term]; 1xIsobaric Tag [K2]	Q13813 [802-812]	2.86	14	1.66	12	0.58042	Lower
615	[K].EKGTWVQLK.[R]	1xIsobaric Tag [N-Term]; 2xIsobaric Tag [K2; K9]	P46778 [121-129]	1.22	8	2.22	13	1.81967	Higher
616	[R].EKLQEEMLQR.[E]	1xIsobaric Tag [N-Term]; 1xIsobaric Tag [K2]	P08670 [187-196]	2.69	10	2.13	15	0.791822	Lower
617	[K].EKPVCGTTYK.[V]	1xCarbamidomethyl [C5]; 1xIsobaric Tag [N-Term]; 2xIsobaric Tag [K2; K10]	Q14444 [222-231]	1.39	12	2.51	16	1.80576	Higher
618	[R].EKQLAAENR.[L]	1xIsobaric Tag [N-Term]; 1xIsobaric Tag [K2]	P35579 [859-867]	2.4	10	2.55	15	1.0625	Similar
619	[R].EKQPPIDNIIR.[A]	1xIsobaric Tag [N-Term]; 1xIsobaric Tag [K2]	P52292 [107-117]	3.3	13	2.3	15	0.69697	Lower
620	[R].EKVESELR.[S]	1xIsobaric Tag [N-Term]; 1xIsobaric Tag [K2]	P27348 [84-91]	1.35	11	1.11	6	0.822222	Lower
621	[R].ELAGHTGYLSCCR.[F]	2xCarbamidomethyl [C11; C12]; 1xIsobaric Tag [N-Term]	P62873 [138-150]	3.81	18	4.61	21	1.20997	Higher
622	[K].ELALGQDR.[IF]	1xIsobaric Tag [N-Term]	P30046 [88-95]	1.3	9	1.11	10	0.853846	Lower
623	[K].ELALQPK.[D]	1xIsobaric Tag [N-Term]; 1xIsobaric Tag [K7]	P41250 [109-115]	1.43	10	2.14	10	1.4965	Higher
624	[K].ELAQEQAR.[R]	1xIsobaric Tag [N-Term]	Q15149 [2474-2481]	2.13	9	2.72	13	1.277	Higher
625	[R].ELAQQIQK.[V]	1xIsobaric Tag [N-Term]; 1xIsobaric Tag [K8]	P60842 [111-118]	3.01	13	3.23	13	1.07309	Similar
626	[K].ELAQTTR.[T]	1xIsobaric Tag [N-Term]	P50990 [38-44]	1.38	9	1.78	11	1.28986	Higher
627	[K].ELASALK.[S]	1xIsobaric Tag [N-Term]; 1xIsobaric Tag [K7]	P07355 [82-88]	2.69	11	2.59	11	0.962825	Similar
628	[R].ELDGERER.[R]	1xIsobaric Tag [N-Term]	P67936 [34-41]	1.51	8	1.9	10	1.25828	Higher
629	[R].ELEVQHPAAK.[M]	1xIsobaric Tag [N-Term]; 1xIsobaric Tag [K10]	P50990 [75-84]	2.2	12	3.08	15	1.4	Higher
630	[K].ELGPYSSK.[T]	1xIsobaric Tag [N-Term]; 1xIsobaric Tag [K8]	P17655 [62-69]	2.25	13	2.74	13	1.21778	Higher
631	[K].ELIPTEEALR.[L]	1xIsobaric Tag [N-Term]	Q15149 [3926-3935]	1.92	10	2.58	16	1.34375	Higher
632	[R].ELISNSSDALDKIR.[Y]	1xIsobaric Tag [N-Term]; 1xIsobaric Tag [K12]	P07900 [47-60]	3.79	19	4.26	24	1.12401	Higher
633	[R].ELNITAAK.[E]	1xIsobaric Tag [N-Term]; 1xIsobaric Tag [K8]	P62081 [42-49]	1.93	13	3.17	13	1.64249	Higher
634	[K].ELNYFAK.[A]	1xIsobaric Tag [N-Term]; 1xIsobaric Tag [K7]	P00558 [193-199]	2.42	11	2.89	11	1.19421	Higher
635	[R].ELPGHTGYLSCCR.[F]	2xCarbamidomethyl [C11; C12]; 1xIsobaric Tag [N-Term]	Q9HAV0 [138-150]	4.69	18	4.33	19	0.923241	Similar
636	[R].ELPSFLGKR.[T]	1xIsobaric Tag [N-Term]; 1xIsobaric Tag [K8]	P26447 [41-49]	1.53	11	1.56	11	1.01961	Similar
637	[K].ELQAAGK.[S]	1xIsobaric Tag [N-Term]; 1xIsobaric Tag [K7]	P06744 [448-454]	2.57	11	2.33	11	0.906615	Similar
638	[R].ELQNTVANLHVR.[Q]	1xIsobaric Tag [N-Term]	O15127 [105-116]	4.56	13	4.47	16	0.980263	Similar
639	[K].ELQSTFK.[-]	1xIsobaric Tag [N-Term]; 1xIsobaric Tag [K7]	Q96C19 [234-240]	1.65	10	2.39	11	1.44848	Higher
640	[K].ELSDIAHR.[I]	1xIsobaric Tag [N-Term]	P04075 [15-22]	2.83	12	4.03	13	1.42403	Higher
641	[R].ELSEQIQR.[A]	1xIsobaric Tag [N-Term]	P15311 [364-371]	2.28	11	2.33	13	1.02193	Similar
642	[K].ELTIGSK.[L]	1xIsobaric Tag [N-Term]; 1xIsobaric Tag [K7]	P06703 [41-47]	2.49	11	2.5	11	1.00402	Similar
643	[K].EMGTPDVR.[I]	1xIsobaric Tag [N-Term]	P62899 [56-63]	1.44	11	2.19	12	1.52083	Higher
644	[K].EMHVGHLR.[S]	1xIsobaric Tag [N-Term]	P54136 [206-213]	1.6	8	3.34	10	2.0875	Higher
645	[R].EMLQQSK.[I]	1xIsobaric Tag [N-Term]; 1xIsobaric Tag [K7]	P07900 [401-407]	2.34	11	2.67	11	1.14103	Higher
646	[R].EMLQQSK.[I]	1xOxidation [M2]; 1xIsobaric Tag [N-Term]; 1xIsobaric Tag [K7]	P07900 [401-407]	2.35	11	2.47	11	1.05106	Similar
647	[K].EMNPALGIDCLHK.[G]	1xCarbamidomethyl [C10]; 1xIsobaric Tag [N-Term]; 1xIsobaric Tag [K13]	P48643 [484-496]	2.33	17	5.79	23	2.48498	Higher
648	[K].EMQPTHPIR.[L]	1xIsobaric Tag [N-Term]	P63104 [159-167]	3.05	13	4.05	15	1.32787	Higher
649	[K].EMQPTHPIR.[L]	1xOxidation [M2]; 1xIsobaric Tag [N-Term]	P63104 [159-167]	2.68	10	3.46	11	1.29104	Higher
650	[R].ENFQNWLK.[D]	1xIsobaric Tag [N-Term]; 1xIsobaric Tag [K8]	P37802 [50-57]	2.54	13	3.04	13	1.19685	Higher
651	[K].ENPLQFK.[F]	1xIsobaric Tag [N-Term]; 1xIsobaric Tag [K7]	P35241 [73-79]	1.61	11	2.58	11	1.60248	Higher
652	[R].ENTQTTIK.[L]	1xIsobaric Tag [N-Term]; 1xIsobaric Tag [K8]	P61978 [172-179]	2.95	12	3.11	13	1.05424	Similar
653	[R].EQAEEER.[Y]	1xIsobaric Tag [N-Term]	Q9UII2 [51-57]	1.86	10	2.45	11	1.3172	Higher
654	[R].EQAEEERYFR.[A]	1xIsobaric Tag [N-Term]	Q9UII2 [51-60]	1.54	10	1.08	14	0.701299	Lower
655	[R].EQCCYNCGKPGHLAR.[D]	3xCarbamidomethyl [C3; C4; C7]; 1xIsobaric Tag [N-Term]; 1xIsobaric Tag [K9]	P62633 [95-109]	2.94	16	4.81	22	1.63605	Higher
656	[R].EQEVNILKK.[T]	1xIsobaric Tag [N-Term]; 2xIsobaric Tag [K8; K9]	P35579 [1166-1174]	2.5	14	1.97	15	0.788	Lower
657	[K].EQFLDGDGWTSR.[W]	1xIsobaric Tag [N-Term]	P27797 [25-36]	3.18	17	3.49	19	1.09748	Similar
658	[R].EQFNEFR.[D]	1xIsobaric Tag [N-Term]	Q15293 [250-256]	0.76	8	2.43	11	3.19737	Higher
659	[R].EQFVEFR.[D]	1xIsobaric Tag [N-Term]	O43852 [235-241]	0.8	9	2.41	11	3.0125	Higher
660	[R].EQGNIYKPNNK.[A]	1xIsobaric Tag [N-Term]; 2xIsobaric Tag [K7; K11]	Q03135 [20-30]	1.24	15	2.61	17	2.10484	Higher
661	[K].EQGVLSFWR.[G]	1xIsobaric Tag [N-Term]	P12236 [64-72]	0.92	13	2.93	14	3.18478	Higher
662	[R].EQHDAQVR.[L]	1xIsobaric Tag [N-Term]	P20700 [251-258]	2.41	12	3.16	12	1.3112	Higher
663	[R].EQLAALKK.[H]	1xIsobaric Tag [N-Term]; 2xIsobaric Tag [K7; K8]	Q9UII2 [65-72]	2.16	12	2.27	13	1.05093	Similar
664	[R].EQLAIAEFAR.[S]	1xIsobaric Tag [N-Term]	P17987 [434-443]	2.33	13	1.8	15	0.772532	Lower
665	[K].EQMQPTHPIR.[L]	1xIsobaric Tag [N-Term]	Q04917 [163-172]	3.17	13	3.64	13	1.14826	Higher
666	[R].EQSNDIAR.[G]	1xIsobaric Tag [N-Term]	P45973 [108-115]	2.05	9	1.18	13	0.57561	Lower
667	[R].EQVIAALR.[A]	1xIsobaric Tag [N-Term]	P54727 [205-212]	1.76	12	2.36	13	1.34091	Higher
668	[R].ERAEQESAR.[Q]	1xIsobaric Tag [N-Term]	Q15149 [2163-2171]	2.38	9	1.94	11	0.815126	Lower
669	[R].ERPPEEVAAR.[L]	1xIsobaric Tag [N-Term]	Q16891 [196-205]	2.24	12	2.1	14	0.9375	Similar
670	[R].ESCDSALR.[A]	1xCarbamidomethyl [C3]; 1xIsobaric Tag [N-Term]	P52907 [122-129]	1.94	11	2.53	13	1.30412	Higher
671	[K].ESEAVEWQQK.[A]	1xIsobaric Tag [N-Term]; 1xIsobaric Tag [K10]	P26038 [439-448]	1.98	16	4.46	12	2.25253	Higher
672	[RK].ESGPPHMK.[NS]	1xIsobaric Tag [N-Term]; 1xIsobaric Tag [K8]	O95793 [207-214]	1.19	10	1.71	12	1.43697	Higher
673	[R].ESIESEIRR.[E]	1xIsobaric Tag [N-Term]	P55072 [701-709]	2.25	10	3.13	14	1.39111	Higher
674	[R].ESNCYDPER.[V]	1xCarbamidomethyl [C4]; 1xIsobaric Tag [N-Term]	Q00610 [750-758]	2.58	13	2.14	14	0.829457	Lower
675	[R].ESNSIVK.[I]	1xIsobaric Tag [N-Term]; 1xIsobaric Tag [K7]	P35606 [407-413]	2.12	11	1.78	11	0.839623	Lower
676	[R].ESQAYYQR.[G]	1xIsobaric Tag [N-Term]	P04156 [221-228]	2.43	11	2.02	13	0.831276	Lower
677	[K].ESQQQHGLR.[H]	1xIsobaric Tag [N-Term]	Q9UHB9 [68-76]	2.86	12	2.18	13	0.762238	Lower
678	[K].ESTTSEQSAR.[M]	1xIsobaric Tag [N-Term]	P36542 [244-253]	2.55	11	2.82	17	1.10588	Higher
679	[R].ESVFTVEGGHR.[A]	1xIsobaric Tag [N-Term]	Q99623 [38-48]	3.14	13	4.25	14	1.3535	Higher
680	[K].ESVGNSTR.[I]	1xIsobaric Tag [N-Term]	Q15257 [176-183]	1.98	9	1.91	13	0.964646	Similar
681	[K].ETEGDVTSVKDAK.[I]	1xIsobaric Tag [N-Term]; 2xIsobaric Tag [K10; K13]	P50990 [226-238]	1.89	16	1.65	23	0.873016	Lower
682	[K].ETGEHLVHVK.[K]	1xIsobaric Tag [N-Term]; 1xIsobaric Tag [K10]	P21333 [2015-2024]	2.96	11	4.6	15	1.55405	Higher
683	[R].ETHSLFFR.[S]	1xIsobaric Tag [N-Term]	P39656 [58-65]	2.48	9	3.45	10	1.39113	Higher
684	[K].ETIEQEKQAGES.[-]	1xIsobaric Tag [N-Term]; 1xIsobaric Tag [K7]	P62328 [33-44]	2.46	18	3.67	18	1.49187	Higher
685	[K].ETIEQEKR.[S]	1xIsobaric Tag [N-Term]; 1xIsobaric Tag [K7]	P63313 [33-40]	1.54	12	2.04	13	1.32468	Higher
686	[R].ETLQQHK.[L]	1xIsobaric Tag [N-Term]; 1xIsobaric Tag [K7]	P14625 [449-455]	1.92	11	3	11	1.5625	Higher
687	[K].ETMQSLNDR.[L]	1xIsobaric Tag [N-Term]	P05783 [82-90]	2.91	12	2.09	15	0.718213	Lower
688	[R].ETNLDSLPLVDTHSK.[R]	1xIsobaric Tag [N-Term]; 1xIsobaric Tag [K15]	P08670 [425-439]	4.86	21	7.18	27	1.47737	Higher
689	[R].ETSMVHELNR.[Y]	1xIsobaric Tag [N-Term]	P61619 [406-415]	2.96	14	3.75	15	1.26689	Higher
690	[K].ETVLSALSR.[E]	1xIsobaric Tag [N-Term]	Q8WUM4 [165-173]	1.77	10	1.62	12	0.915254	Similar
691	[R].ETWLSENQR.[L]	1xIsobaric Tag [N-Term]	Q01082 [435-443]	1.96	11	2.27	14	1.15816	Higher
692	[K].EVAALCR.[Y]	1xCarbamidomethyl [C6]; 1xIsobaric Tag [N-Term]	P12956 [393-399]	1.54	8	1.53	10	0.993506	Similar
693	[K].EVAAQVK.[A]	1xIsobaric Tag [N-Term]; 1xIsobaric Tag [K7]	Q99497 [176-182]	1.51	11	2.57	11	1.70199	Higher
694	[R].EVAGHTEQLQMSR.[S]	1xIsobaric Tag [N-Term]	P08727 [281-293]	2.27	18	3.37	21	1.48458	Higher
695	[R].EVAGHTEQLQMSR.[S]	1xOxidation [M11]; 1xIsobaric Tag [N-Term]	P08727 [281-293]	2.01	18	5.16	20	2.56716	Higher
696	[R].EVCGFAPYER.[R]	1xCarbamidomethyl [C3]; 1xIsobaric Tag [N-Term]	Q9Y3U8 [46-55]	2.54	13	3.16	17	1.24409	Higher
697	[R].EVEEEPGIHSLK.[H]	1xIsobaric Tag [N-Term]; 1xIsobaric Tag [K12]	Q9Y4L1 [452-463]	1.78	15	3.89	21	2.18539	Higher
698	[K].EVEERPAPTPWGSK.[M]	1xIsobaric Tag [N-Term]; 1xIsobaric Tag [K14]	O15143 [175-188]	1.31	20	1.79	21	1.36641	Higher
699	[R].EVEHFLK.[A]	1xIsobaric Tag [N-Term]; 1xIsobaric Tag [K7]	O15427 [442-448]	2.23	9	2.96	11	1.32735	Higher
700	[R].EVENSEDPKFR.[E]	1xIsobaric Tag [N-Term]; 1xIsobaric Tag [K9]	P18206 [770-780]	2.24	12	2.56	17	1.14286	Higher
701	[K].EVGEHVVSVR.[K]	1xIsobaric Tag [N-Term]	Q14315 [2009-2018]	3.26	12	3.45	13	1.05828	Similar
702	[K].EVGSIIGK.[K]	1xIsobaric Tag [N-Term]; 1xIsobaric Tag [K8]	Q15366 [24-31]	2.55	13	2.71	13	1.06275	Similar
703	[R].EVLHGNQR.[K]	1xIsobaric Tag [N-Term]	P62906 [16-23]	2.47	9	3.16	13	1.27935	Higher
704	[K].EVPAVPETLKK.[K]	1xIsobaric Tag [N-Term]; 2xIsobaric Tag [K10; K11]	P18124 [10-20]	1.5	12	2.69	15	1.79333	Higher
705	[R].EVQTNDLK.[E]	1xIsobaric Tag [N-Term]; 1xIsobaric Tag [K8]	P61247 [175-182]	2.24	13	2.73	13	1.21875	Higher
706	[R].EVQTNDLKEVVNK.[L]	1xIsobaric Tag [N-Term]; 2xIsobaric Tag [K8; K13]	P61247 [175-187]	1.57	19	3.17	23	2.01911	Higher
707	[K].EVSTYIK.[K]	1xIsobaric Tag [N-Term]; 1xIsobaric Tag [K7]	P68104 [173-179]	0.8	11	2.5	11	3.125	Higher
708	[K].EVSTYIKK.[I]	1xIsobaric Tag [N-Term]; 2xIsobaric Tag [K7; K8]	P68104 [173-180]	1.1	11	1.76	13	1.6	Higher
709	[K].EVVEEAENGR.[D]	1xIsobaric Tag [N-Term]	P06454 [22-31]	1.93	13	3.36	17	1.74093	Higher
710	[K].EVVQNFAK.[E]	1xIsobaric Tag [N-Term]; 1xIsobaric Tag [K8]	Q14019 [103-110]	3.04	13	2.94	13	0.967105	Similar
711	[K].EVYQQQQYGSGGR.[G]	1xIsobaric Tag [N-Term]	Q99729 [233-245]	4.03	20	4.03	22	1	Similar
712	[K].EYGAGSSR.[D]	1xIsobaric Tag [N-Term]	P21399 [773-780]	1.58	10	1.77	11	1.12025	Higher
713	[K].EYQAAYGK.[E]	1xIsobaric Tag [N-Term]; 1xIsobaric Tag [K8]	P12429 [59-66]	2.73	13	2.86	13	1.04762	Similar
714	[R].EYQTQLIQR.[V]	1xIsobaric Tag [N-Term]	Q14204 [603-611]	1.57	12	1.91	14	1.21656	Higher
715	[K].EYVTCHTCR.[S]	2xCarbamidomethyl [C5; C8]; 1xIsobaric Tag [N-Term]	P20042 [277-285]	3.09	11	4.37	13	1.41424	Higher
716	[K].FAAATGATPIAGR.[F]	1xIsobaric Tag [N-Term]	P08865 [90-102]	3.66	18	3.8	21	1.03825	Similar
717	[K].FAANPNQNK.[N]	1xIsobaric Tag [N-Term]; 1xIsobaric Tag [K9]	Q15717 [183-191]	2.8	15	3.28	14	1.17143	Higher
718	[K].FADEHVPGSPFTVK.[I]	1xIsobaric Tag [N-Term]; 1xIsobaric Tag [K14]	O75369 [2075-2088]	2.96	16	3.7	17	1.25	Higher
719	[K].FADLSEAANR.[N]	1xIsobaric Tag [N-Term]	P08670 [295-304]	2.52	14	3.11	17	1.23413	Higher
720	[K].FADLSEAANRNNDALR.[Q]	1xIsobaric Tag [N-Term]	P08670 [295-310]	2.23	20	2.52	27	1.13004	Higher
721	[K].FAETQPK.[K]	1xIsobaric Tag [N-Term]; 1xIsobaric Tag [K7]	P26641 [221-227]	2.26	10	1.99	11	0.880531	Lower
722	[K].FAGDKGYLTK.[E]	1xIsobaric Tag [N-Term]; 2xIsobaric Tag [K5; K10]	P60903 [19-28]	0.73	11	1.72	15	2.35616	Higher
723	[R].FAGHNFR.[N]	1xIsobaric Tag [N-Term]	P09104 [423-429]	2.22	7	2.88	8	1.2973	Higher
724	[R].FANYIDK.[V]	1xIsobaric Tag [N-Term]; 1xIsobaric Tag [K7]	P08670 [114-120]	2.4	11	2.77	11	1.15417	Higher
725	[R].FANYIDKVR.[F]	1xIsobaric Tag [N-Term]; 1xIsobaric Tag [K7]	P08670 [114-122]	1.54	11	2.5	15	1.62338	Higher
726	[K].FATDGEGYKPCDPQVIR.[D]	1xCarbamidomethyl [C11]; 1xIsobaric Tag [N-Term]; 1xIsobaric Tag [K9]	Q01082 [594-610]	1.52	26	2.76	25	1.81579	Higher
727	[R].FATHAAALSVR.[N]	1xIsobaric Tag [N-Term]	P23246 [366-376]	3.71	16	4.36	16	1.1752	Higher
728	[R].FATHGAALTVK.[N]	1xIsobaric Tag [N-Term]; 1xIsobaric Tag [K11]	Q8WXF1 [151-161]	0.96	11	3.86	16	4.02083	Higher
729	[K].FAVLHGEAPR.[I]	1xIsobaric Tag [N-Term]	P55884 [577-586]	3.37	12	3.25	13	0.964392	Similar
730	[K].FCLDNGAK.[S]	1xCarbamidomethyl [C2]; 1xIsobaric Tag [N-Term]; 1xIsobaric Tag [K8]	P00558 [49-56]	2.52	13	3.06	13	1.21429	Higher
731	[R].FCPFAER.[T]	1xCarbamidomethyl [C2]; 1xIsobaric Tag [N-Term]	P78417 [31-37]	1.27	7	1.97	10	1.55118	Higher
732	[R].FDAGELITQR.[E]	1xIsobaric Tag [N-Term]	P35232 [134-143]	2.23	15	2.69	16	1.20628	Higher
733	[R].FDSDAASQR.[M]	1xIsobaric Tag [N-Term]	P04439 [60-68]	2.2	11	2.59	14	1.17727	Higher
734	[R].FEDCSSAK.[T]	1xCarbamidomethyl [C4]; 1xIsobaric Tag [N-Term]; 1xIsobaric Tag [K8]	O43143 [223-230]	2.66	13	1.3	13	0.488722	Lower
735	[K].FEDENFILK.[H]	1xIsobaric Tag [N-Term]; 1xIsobaric Tag [K9]	P62937 [83-91]	1.85	14	2.95	15	1.59459	Higher
736	[K].FEHCNFNDVTTR.[L]	1xCarbamidomethyl [C4]; 1xIsobaric Tag [N-Term]	P13987 [67-78]	3.53	15	5.1	17	1.44476	Higher
737	[R].FEPYANPTKR.[Y]	1xIsobaric Tag [N-Term]; 1xIsobaric Tag [K9]	P52272 [61-70]	1.87	10	0.74	12	0.395722	Lower
738	[K].FESPEVAER.[A]	1xIsobaric Tag [N-Term]	P52272 [699-707]	1.99	12	2.55	12	1.28141	Higher
739	[K].FFPASADR.[T]	1xIsobaric Tag [N-Term]	P07237 [445-452]	1.65	8	2.11	12	1.27879	Higher
740	[R].FGAPPHAGGGIGLER.[V]	1xIsobaric Tag [N-Term]	P14868 [461-475]	3.08	16	4.77	24	1.5487	Higher
741	[R].FGGALDAAAK.[M]	1xIsobaric Tag [N-Term]; 1xIsobaric Tag [K10]	P53396 [935-944]	2.07	17	3.32	17	1.60386	Higher
742	[R].FGGPVHHQAQR.[F]	1xIsobaric Tag [N-Term]	Q15717 [207-217]	3.85	14	2.49	18	0.646753	Lower
743	[R].FGGSGSQVDSAR.[M]	1xIsobaric Tag [N-Term]	Q13200 [358-369]	2.31	18	3.19	20	1.38095	Higher
744	[R].FGIHPVAGR.[M]	1xIsobaric Tag [N-Term]	Q13423 [960-968]	2.75	11	3.34	10	1.21455	Higher
745	[K].FGLFTPGSR.[I]	1xIsobaric Tag [N-Term]	P36551 [405-413]	1.22	8	2.09	11	1.71311	Higher
746	[K].FGPALSVK.[V]	1xIsobaric Tag [N-Term]; 1xIsobaric Tag [K8]	P11940 [214-221]	2.54	11	2.77	13	1.09055	Similar
747	[R].FGPGVAFR.[A]	1xIsobaric Tag [N-Term]	P08727 [25-32]	0.96	8	2.1	12	2.1875	Higher
748	[R].FGQGGAGPVGGQGPR.[G]	1xIsobaric Tag [N-Term]	P23246 [667-681]	4.56	21	3.74	26	0.820175	Lower
749	[K].FGTINIVHPK.[L]	1xIsobaric Tag [N-Term]; 1xIsobaric Tag [K10]	Q9Y617 [118-127]	1.96	13	3.54	16	1.80612	Higher
750	[R].FHEICSNLVK.[T]	1xCarbamidomethyl [C5]; 1xIsobaric Tag [N-Term]; 1xIsobaric Tag [K10]	Q15041 [105-114]	1.59	14	4.97	14	3.12579	Higher
751	[K].FHHTIGGSR.[R]	1xIsobaric Tag [N-Term]	P61313 [180-188]	1.99	9	2.15	7	1.0804	Similar
752	[K].FHPIQGHR.[V]	1xIsobaric Tag [N-Term]	Q13151 [160-167]	1.83	8	2.69	9	1.46995	Higher
753	[K].FHSQLMR.[L]	1xIsobaric Tag [N-Term]	P49458 [65-71]	2.53	7	2.85	9	1.12648	Higher
754	[R].FHVEEEGKGK.[D]	1xIsobaric Tag [N-Term]; 2xIsobaric Tag [K8; K10]	P00558 [124-133]	1.11	12	3.04	15	2.73874	Higher
755	[K].FIHDQTSPNPK.[Y]	1xIsobaric Tag [N-Term]; 1xIsobaric Tag [K11]	P53007 [150-160]	1.89	12	2.86	15	1.51323	Higher
756	[K].FIIPNVVK.[Y]	1xIsobaric Tag [N-Term]; 1xIsobaric Tag [K8]	P00338 [119-126]	1.94	11	2.2	13	1.13402	Higher
757	[K].FKAEAPLPSPK.[L]	1xIsobaric Tag [N-Term]; 2xIsobaric Tag [K2; K11]	Q09666 [5102-5112]	2.89	14	3.6	16	1.24567	Higher
758	[K].FKGPFTDVVTTNLK.[L]	1xIsobaric Tag [N-Term]; 2xIsobaric Tag [K2; K14]	Q9P0L0 [25-38]	2.02	17	3.37	23	1.66832	Higher
759	[R].FKIPGSPPESMGR.[G]	1xIsobaric Tag [N-Term]; 1xIsobaric Tag [K2]	P50395 [56-68]	3.3	15	2.6	16	0.787879	Lower
760	[K].FKMPEMNIK.[VA]	1xIsobaric Tag [N-Term]; 2xIsobaric Tag [K2; K9]	Q09666 [806-814]	1.33	10	2.9	14	2.18045	Higher
761	[K].FLDAGHK.[L]	1xIsobaric Tag [N-Term]; 1xIsobaric Tag [K7]	P30101 [290-296]	2.13	7	3.57	11	1.67606	Higher
762	[R].FLIATGERPR.[Y]	1xIsobaric Tag [N-Term]	Q16881 [307-316]	2.41	9	2.26	13	0.937759	Similar
763	[K].FLIPNASQAESK.[V]	1xIsobaric Tag [N-Term]; 1xIsobaric Tag [K12]	P63104 [104-115]	2.93	16	3.17	20	1.08191	Similar
764	[R].FLLSLPEHR.[G]	1xIsobaric Tag [N-Term]	Q15008 [24-32]	2.84	11	2.99	11	1.05282	Similar
765	[R].FLNAENAQK.[F]	1xIsobaric Tag [N-Term]; 1xIsobaric Tag [K9]	P43487 [142-150]	2.59	14	3.37	15	1.30116	Higher
766	[K].FLPLFDR.[V]	1xIsobaric Tag [N-Term]	P61604 [9-15]	1.63	7	2.11	11	1.29448	Higher
767	[K].FLPSELRDEH.[-]	1xIsobaric Tag [N-Term]	Q9Y490 [2532-2541]	2.99	11	3.96	15	1.32441	Higher
768	[K].FLVHNVK.[E]	1xIsobaric Tag [N-Term]; 1xIsobaric Tag [K7]	P62910 [77-83]	1.99	10	2.81	11	1.41206	Higher
769	[K].FMSVQRPGPYDRPGTAR.[R]	1xIsobaric Tag [N-Term]	P52597 [201-217]	1.65	9	2.58	23	1.56364	Higher
770	[R].FNAHGDANTIVCNSK.[D]	1xCarbamidomethyl [C12]; 1xIsobaric Tag [N-Term]; 1xIsobaric Tag [K15]	P09382 [50-64]	4.03	22	5.53	23	1.37221	Higher
771	[K].FNGSHVVGSPFK.[V]	1xIsobaric Tag [N-Term]; 1xIsobaric Tag [K12]	O75369 [2361-2372]	2.14	14	4.21	15	1.96729	Higher
772	[K].FNPFVTSDR.[S]	1xIsobaric Tag [N-Term]	P61254 [3-11]	2.14	10	2.09	13	0.976636	Similar
773	[K].FNTPQQPK.[K]	1xIsobaric Tag [N-Term]; 1xIsobaric Tag [K8]	Q9NTK5 [387-394]	2.13	11	2.47	11	1.15962	Higher
774	[K].FNVWDTAGQEK.[F]	1xIsobaric Tag [N-Term]; 1xIsobaric Tag [K11]	P62826 [61-71]	3.42	17	3.77	19	1.10234	Higher
775	[R].FPEHELTFDPQR.[Q]	1xIsobaric Tag [N-Term]	Q9Y4L1 [120-131]	3.66	15	3.68	17	1.00546	Similar
776	[R].FQESEERPK.[L]	1xIsobaric Tag [N-Term]; 1xIsobaric Tag [K9]	P34932 [689-697]	1.22	7	1.94	14	1.59016	Higher
777	[K].FQGIKHECQANGPEDLNR.[A]	1xCarbamidomethyl [C8]; 1xIsobaric Tag [N-Term]; 1xIsobaric Tag [K5]	P60981 [128-145]	3.82	23	6.76	26	1.76963	Higher
778	[R].FQIATVTEK.[G]	1xIsobaric Tag [N-Term]; 1xIsobaric Tag [K9]	P28070 [232-240]	2.69	13	3.25	15	1.20818	Higher
779	[R].FRIDELEPR.[R]	1xIsobaric Tag [N-Term]	Q14697 [101-109]	1.81	11	2.59	12	1.43094	Higher
780	[R].FSALQQAVPTESTDNRR.[V]	1xIsobaric Tag [N-Term]	Q04637 [1123-1139]	5.15	20	3.77	21	0.732039	Lower
781	[K].FSASGELGNGNIK.[L]	1xIsobaric Tag [N-Term]; 1xIsobaric Tag [K13]	P12004 [169-181]	3.78	22	4.58	23	1.21164	Higher
782	[R].FSASSGGGGSR.[G]	1xIsobaric Tag [N-Term]	P78344 [13-23]	2.06	13	2.09	15	1.01456	Similar
783	[R].FSELTAEK.[L]	1xIsobaric Tag [N-Term]; 1xIsobaric Tag [K8]	P48643 [345-352]	2.13	13	3.09	13	1.4507	Higher
784	[K].FSMPGFK.[AG]	1xIsobaric Tag [N-Term]; 1xIsobaric Tag [K7]	Q09666 [885-891]	1.86	9	1.89	11	1.01613	Similar
785	[K].FSMPGFKGEGR.[E]	1xIsobaric Tag [N-Term]; 1xIsobaric Tag [K7]	Q09666 [1262-1272]	1.48	12	1.6	10	1.08108	Similar
786	[R].FSNISAAK.[A]	1xIsobaric Tag [N-Term]; 1xIsobaric Tag [K8]	P50991 [35-42]	2.27	13	3.16	13	1.39207	Higher
787	[K].FSPAGPILSIR.[IV]	1xIsobaric Tag [N-Term]	P11940 [31-41]	2.06	14	2.71	17	1.31553	Higher
788	[R].FSPDGNR.[F]	1xIsobaric Tag [N-Term]	O75083 [197-203]	1.44	7	1.54	10	1.06944	Similar
789	[K].FSSDASK.[V]	1xIsobaric Tag [N-Term]; 1xIsobaric Tag [K7]	Q14315 [2631-2637]	2.12	11	2.3	11	1.08491	Similar
790	[R].FSTPEQAAK.[N]	1xIsobaric Tag [N-Term]; 1xIsobaric Tag [K9]	P14866 [485-493]	2.38	14	3.12	14	1.31092	Higher
791	[K].FTASAGIQVVGDDLTVTNPK.[R]	1xIsobaric Tag [N-Term]; 1xIsobaric Tag [K20]	P06733 [307-326]	3.99	19	6.13	29	1.53634	Higher
792	[K].FTIGDHSR.[F]	1xIsobaric Tag [N-Term]	O75083 [183-190]	2	7	3.4	11	1.7	Higher
793	[R].FTPGTFTNQIQAAFREPR.[L]	1xIsobaric Tag [N-Term]	P08865 [103-120]	1.41	16	2.73	31	1.93617	Higher
794	[R].FTQAGSEVSALLGR.[I]	1xIsobaric Tag [N-Term]	P06576 [311-324]	3.71	20	4.06	24	1.09434	Similar
795	[R].FTTGDAMSKR.[S]	1xIsobaric Tag [N-Term]; 1xIsobaric Tag [K9]	Q14019 [64-73]	1.65	11	2.57	12	1.55758	Higher
796	[R].FTVAELK.[Q]	1xIsobaric Tag [N-Term]; 1xIsobaric Tag [K7]	Q13435 [460-466]	2.26	10	2.56	11	1.13274	Higher
797	[K].FVADGIFK.[A]	1xIsobaric Tag [N-Term]; 1xIsobaric Tag [K8]	P23396 [11-18]	2.6	12	2.9	13	1.11538	Higher
798	[K].FVEGLPINDFSR.[E]	1xIsobaric Tag [N-Term]	P40925 [299-310]	2.79	15	3.07	20	1.10036	Higher
799	[R].FVFDRPLPVSR.[L]	1xIsobaric Tag [N-Term]	P25786 [97-107]	1.59	11	2.6	19	1.63522	Higher
800	[R].FVHGEGLR.[W]	1xIsobaric Tag [N-Term]	P30536 [25-32]	2.38	8	2.85	10	1.19748	Higher
801	[K].FVIATSTK.[I]	1xIsobaric Tag [N-Term]; 1xIsobaric Tag [K8]	Q02878 [193-200]	2.48	11	2.77	13	1.11694	Higher
802	[K].FVLSSGK.[F]	1xIsobaric Tag [N-Term]; 1xIsobaric Tag [K7]	P27797 [49-55]	2.08	9	2.27	11	1.09135	Similar
803	[K].FVMKPPQVVR.[V]	1xIsobaric Tag [N-Term]; 1xIsobaric Tag [K4]	P20042 [202-211]	1.6	8	1.42	12	0.8875	Lower
804	[R].FVNVVPTFGK.[K]	1xIsobaric Tag [N-Term]; 1xIsobaric Tag [K10]	P62861 [116-125]	1.99	13	3.58	16	1.79899	Higher
805	[R].FVPQEMGPHTVAVK.[Y]	1xIsobaric Tag [N-Term]; 1xIsobaric Tag [K14]	Q14315 [2278-2291]	2.26	18	3.97	21	1.75664	Higher
806	[R].FVPQEMGVHTVSVK.[Y]	1xIsobaric Tag [N-Term]; 1xIsobaric Tag [K14]	O75369 [2157-2170]	2.24	20	4.98	23	2.22321	Higher
807	[R].FVVGSHVR.[H]	1xIsobaric Tag [N-Term]	P49736 [678-685]	2.34	8	3.66	11	1.5641	Higher
808	[K].FVVPKPR.[S]	1xIsobaric Tag [N-Term]; 1xIsobaric Tag [K5]	Q00325 [248-254]	1.24	8	2.23	9	1.79839	Higher
809	[K].FYEAFSK.[N]	1xIsobaric Tag [N-Term]; 1xIsobaric Tag [K7]	P08238 [429-435]	2.43	11	2.26	11	0.930041	Similar
810	[K].FYEQFSK.[N]	1xIsobaric Tag [N-Term]; 1xIsobaric Tag [K7]	P07900 [437-443]	2.32	11	2.39	11	1.03017	Similar
811	[R].FYEQMNGPVAGASR.[Q]	1xIsobaric Tag [N-Term]	P29692 [25-38]	3.97	19	4.43	15	1.11587	Higher
812	[K].GAAAHPDSEEQQQR.[L]	1xIsobaric Tag [N-Term]	Q9Y490 [876-889]	4.73	19	4.45	23	0.940803	Similar
813	[R].GAAALRR.[S]	1xIsobaric Tag [N-Term]	Q9GZT3 [8-14]	1.6	8	1.09	8	0.68125	Lower
814	[K].GAAIPAK.[G]	1xIsobaric Tag [N-Term]; 1xIsobaric Tag [K7]	P19338 [126-132]	1.61	10	2.29	11	1.42236	Higher
815	[R].GAFGHER.[Y]	1xIsobaric Tag [N-Term]	P23919 [144-150]	2.59	8	2.23	9	0.861004	Lower
816	[R].GAFGKPQGTVAR.[V]	1xIsobaric Tag [N-Term]; 1xIsobaric Tag [K5]	P27635 [117-128]	1.99	16	1.29	14	0.648241	Lower
817	[K].GAGTDDHTLIR.[V]	1xIsobaric Tag [N-Term]	P08758 [261-271]	3.27	18	4.64	17	1.41896	Higher
818	[R].GAIILAK.[L]	1xIsobaric Tag [N-Term]; 1xIsobaric Tag [K7]	P15880 [153-159]	1.78	11	2.38	11	1.33708	Higher
819	[R].GAKEEHGGLIR.[S]	1xIsobaric Tag [N-Term]; 1xIsobaric Tag [K3]	P26368 [68-78]	2.14	9	2.23	7	1.04206	Similar
820	[K].GALALAQAVQR.[A]	1xIsobaric Tag [N-Term]	P11586 [794-804]	3.25	17	2.62	16	0.806154	Lower
821	[K].GALALEEK.[R]	1xIsobaric Tag [N-Term]; 1xIsobaric Tag [K8]	P35579 [1717-1724]	1.82	13	2.76	13	1.51648	Higher
822	[K].GALALEEKR.[R]	1xIsobaric Tag [N-Term]; 1xIsobaric Tag [K8]	P35579 [1717-1725]	2.05	10	1.9	13	0.926829	Similar
823	[R].GALQNIIPASTGAAK.[A]	1xIsobaric Tag [N-Term]; 1xIsobaric Tag [K15]	P04406 [201-215]	4.31	26	5.35	27	1.2413	Higher
824	[K].GANPVEIR.[R]	1xIsobaric Tag [N-Term]	P10809 [134-141]	2.26	12	1.94	12	0.858407	Lower
825	[K].GANPVEIRR.[G]	1xIsobaric Tag [N-Term]	P10809 [134-142]	1.98	15	2.82	14	1.42424	Higher
826	[R].GANQWIK.[F]	1xIsobaric Tag [N-Term]; 1xIsobaric Tag [K7]	P08559 [379-385]	1.82	11	1.82	11	1	Similar
827	[K].GAPAAEPGKR.[S]	1xIsobaric Tag [N-Term]; 1xIsobaric Tag [K9]	Q70UQ0 [14-23]	2.36	12	1.81	11	0.766949	Lower
828	[R].GAQAASPAK.[G]	1xIsobaric Tag [N-Term]; 1xIsobaric Tag [K9]	P18031 [381-389]	2.6	15	2.95	15	1.13462	Higher
829	[R].GAQEVGER.[L]	1xIsobaric Tag [N-Term]	Q15149 [1292-1299]	1.81	12	2.19	12	1.20994	Higher
830	[K].GASDKCSCCA.[-]	3xCarbamidomethyl [C6; C8; C9]; 1xIsobaric Tag [N-Term]; 1xIsobaric Tag [K5]	P02795 [52-61]	1.75	15	1.43	13	0.817143	Lower
831	[K].GASQAGMLAPGTR.[R]	1xIsobaric Tag [N-Term]	Q15417 [213-225]	3.94	19	2.96	18	0.751269	Lower
832	[K].GASQAGMLAPGTRR.[D]	1xIsobaric Tag [N-Term]	Q15417 [213-226]	3.64	17	4.22	21	1.15934	Higher
833	[KR].GASQAGMTGYGMPR.[Q]	1xIsobaric Tag [N-Term]	P37802 [183-196]	4.44	24	4.25	25	0.957207	Similar
834	[R].GATQQILDEAER.[S]	1xIsobaric Tag [N-Term]	P78371 [377-388]	3.69	19	4.12	21	1.11653	Higher
835	[K].GAVDGGLSIPHSTK.[R]	1xIsobaric Tag [N-Term]; 1xIsobaric Tag [K14]	P46777 [165-178]	3.62	20	3.91	20	1.08011	Similar
836	[K].GAVDGGLSIPHSTKR.[F]	1xIsobaric Tag [N-Term]; 1xIsobaric Tag [K14]	P46777 [165-179]	2.05	12	1.67	15	0.814634	Lower
837	[K].GAVECCPNCR.[G]	3xCarbamidomethyl [C5; C6; C9]; 1xIsobaric Tag [N-Term]	P31689 [145-154]	2.96	14	3.37	16	1.13851	Higher
838	[K].GAVEKGEELSCEER.[N]	1xCarbamidomethyl [C11]; 1xIsobaric Tag [N-Term]; 1xIsobaric Tag [K5]	P31947 [28-41]	2.61	19	3.16	25	1.21073	Higher
839	[R].GAVQSGVDKTK.[S]	1xIsobaric Tag [N-Term]; 2xIsobaric Tag [K9; K11]	O60664 [156-166]	2.09	17	1.8	14	0.861244	Lower
840	[K].GCEVVVSGK.[L]	1xCarbamidomethyl [C2]; 1xIsobaric Tag [N-Term]; 1xIsobaric Tag [K9]	P23396 [133-141]	2.5	14	3.07	15	1.228	Higher
841	[K].GCGTVLLSGPR.[K]	1xCarbamidomethyl [C2]; 1xIsobaric Tag [N-Term]	Q07020 [133-143]	3.14	15	2.89	18	0.920382	Similar
842	[R].GCHLLVATPGR.[L]	1xCarbamidomethyl [C2]; 1xIsobaric Tag [N-Term]	O00571 [316-326]	2.98	14	2.66	14	0.892617	Lower
843	[R].GCITIIGGGDTATCCAK.[W]	3xCarbamidomethyl [C2; C14; C15]; 1xIsobaric Tag [N-Term]; 1xIsobaric Tag [K17]	P00558 [366-382]	3.35	21	6.48	24	1.93433	Higher
844	[R].GCLDEETSR.[A]	1xCarbamidomethyl [C2]; 1xIsobaric Tag [N-Term]	Q15149 [3298-3306]	2.09	12	2.75	15	1.31579	Higher
845	[R].GCTATLGNFAK.[A]	1xCarbamidomethyl [C2]; 1xIsobaric Tag [N-Term]; 1xIsobaric Tag [K11]	P15880 [228-238]	4.08	19	3.93	19	0.963235	Similar
846	[R].GDFCIQVGR.[N]	1xCarbamidomethyl [C4]; 1xIsobaric Tag [N-Term]	P22392 [106-114]	0.85	13	3.07	15	3.61176	Higher
847	[R].GDFNHER.[G]	1xIsobaric Tag [N-Term]	P05026 [137-143]	2.69	9	2.89	9	1.07435	Similar
848	[R].GDGFDSR.[G]	1xIsobaric Tag [N-Term]	Q8NC51 [182-188]	1.38	10	1.74	11	1.26087	Higher
849	[K].GDISISGPK.[V]	1xIsobaric Tag [N-Term]; 1xIsobaric Tag [K9]	Q09666 [655-663]	1.9	14	2.91	15	1.53158	Higher
850	[R].GDLGIEIPAEK.[V]	1xIsobaric Tag [N-Term]; 1xIsobaric Tag [K11]	P14618 [295-305]	2.3	17	3.55	19	1.54348	Higher
851	[R].GDLSSIR.[W]	1xIsobaric Tag [N-Term]	P49327 [1539-1545]	0.8	7	1.01	10	1.2625	Higher
852	[R].GDMEQNDSDNRR.[I]	1xIsobaric Tag [N-Term]	Q9UN86 [312-323]	1.83	16	1.22	10	0.666667	Lower
853	[K].GDNNAVDDR.[G]	1xIsobaric Tag [N-Term]	P0C7V7 [102-110]	1.61	14	2.43	15	1.50932	Higher
854	[R].GDTVLLK.[G]	1xIsobaric Tag [N-Term]; 1xIsobaric Tag [K7]	P55072 [54-60]	1.46	11	2.45	11	1.67808	Higher
855	[K].GDYPLEAVR.[M]	1xIsobaric Tag [N-Term]	P14618 [368-376]	2.31	14	2.69	14	1.1645	Higher
856	[R].GDYVLAVK.[W]	1xIsobaric Tag [N-Term]; 1xIsobaric Tag [K8]	O75369 [2579-2586]	2.67	13	2.46	13	0.921348	Similar
857	[K].GEAAAERPGEAAVASSPSK.[A]	1xIsobaric Tag [N-Term]; 1xIsobaric Tag [K19]	P29966 [12-30]	4.66	30	3.5	26	0.751073	Lower
858	[R].GEADRDTYRR.[S]	1xIsobaric Tag [N-Term]	P46783 [120-129]	1.39	7	1.61	10	1.15827	Higher
859	[R].GEEILSGAQR.[I]	1xIsobaric Tag [N-Term]	P14868 [422-431]	2.91	15	2.33	16	0.800687	Lower
860	[K].GEFVTTVQQR.[G]	1xIsobaric Tag [N-Term]	P40925 [221-230]	2.93	12	2.86	17	0.976109	Similar
861	[R].GEGESPQAR.[A]	1xIsobaric Tag [N-Term]	P18206 [562-570]	1.89	11	2.18	13	1.15344	Higher
862	[K].GEGPDVHMTLPK.[G]	1xIsobaric Tag [N-Term]; 1xIsobaric Tag [K12]	Q09666 [643-654]	1.76	16	2.31	16	1.3125	Higher
863	[K].GEGQLGPAER.[A]	1xIsobaric Tag [N-Term]	P13639 [240-249]	2.25	15	2.98	16	1.32444	Higher
864	[R].GELAIKDANAK.[L]	1xIsobaric Tag [N-Term]; 2xIsobaric Tag [K6; K11]	P05787 [342-352]	1.62	11	2	19	1.23457	Higher
865	[R].GENLEHLR.[N]	1xIsobaric Tag [N-Term]	Q9BV40 [38-45]	2.94	9	4	11	1.36054	Higher
866	[R].GFFHGVR.[E]	1xIsobaric Tag [N-Term]	P53007 [163-169]	2.26	8	2.8	10	1.23894	Higher
867	[R].GFGSEEGSR.[A]	1xIsobaric Tag [N-Term]	Q9Y5S9 [39-47]	1.58	9	2.5	14	1.58228	Higher
868	[R].GFQEVVTPNIFNSR.[L]	1xIsobaric Tag [N-Term]	P26639 [368-381]	3.4	18	3.85	17	1.13235	Higher
869	[R].GFSLEELR.[V]	1xIsobaric Tag [N-Term]	P26373 [75-82]	0.86	12	2.46	13	2.86047	Higher
870	[R].GFTIPEAFR.[G]	1xIsobaric Tag [N-Term]	O00299 [196-204]	1.93	11	2.79	13	1.4456	Higher
871	[K].GFTLNDAANSR.[L]	1xIsobaric Tag [N-Term]	P42704 [1099-1109]	1.82	12	2.39	19	1.31319	Higher
872	[K].GFVEPDHYVVVGAQR.[D]	1xIsobaric Tag [N-Term]	P02786 [395-409]	4.85	23	4.75	23	0.979381	Similar
873	[R].GFVQVDDGRK.[I]	1xIsobaric Tag [N-Term]; 1xIsobaric Tag [K10]	P54136 [353-362]	1.68	9	1.65	11	0.982143	Similar
874	[R].GGAGVGSMTK.[I]	1xIsobaric Tag [N-Term]; 1xIsobaric Tag [K10]	P39019 [68-77]	2.86	17	3.27	17	1.14336	Higher
875	[R].GGASIYGK.[Q]	1xIsobaric Tag [N-Term]; 1xIsobaric Tag [K8]	Q9Y3C6 [73-80]	1.3	9	2.08	12	1.6	Higher
876	[R].GGDLMAYDRR.[G]	1xIsobaric Tag [N-Term]	P61978 [317-326]	2.03	11	2.96	14	1.45813	Higher
877	[R].GGDLMAYDRR.[G]	1xOxidation [M5]; 1xIsobaric Tag [N-Term]	P61978 [317-326]	1.39	7	1.5	11	1.07914	Similar
878	[K].GGEIQPVSVK.[V]	1xIsobaric Tag [N-Term]; 1xIsobaric Tag [K10]	P61604 [57-66]	2.61	17	3.76	17	1.44061	Higher
879	[R].GGGFGAHGR.[G]	1xIsobaric Tag [N-Term]	P98179 [91-99]	2.88	11	2.98	11	1.03472	Similar
880	[R].GGGGNFGPGPGSNFR.[G]	1xIsobaric Tag [N-Term]	P22626 [214-228]	4.68	22	4.11	26	0.878205	Lower
881	[K].GGGHVAQIYAIR.[Q]	1xIsobaric Tag [N-Term]	P62249 [74-85]	3.67	15	3.68	18	1.00272	Similar
882	[K].GGHGAASPSEK.[G]	1xIsobaric Tag [N-Term]; 1xIsobaric Tag [K11]	Q07065 [11-21]	2.97	9	4.19	15	1.41077	Higher
883	[K].GGIMLPEK.[S]	1xIsobaric Tag [N-Term]; 1xIsobaric Tag [K8]	P61604 [29-36]	1.97	11	2.51	13	1.27411	Higher
884	[R].GGIVSQVK.[V]	1xIsobaric Tag [N-Term]; 1xIsobaric Tag [K8]	P22314 [289-296]	2.37	13	2.22	13	0.936709	Similar
885	[R].GGNFGFGDSR.[G]	1xIsobaric Tag [N-Term]	P22626 [204-213]	1.35	14	2.3	17	1.7037	Higher
886	[R].GGNIGDGGGAADR.[V]	1xIsobaric Tag [N-Term]	P55072 [587-599]	2.73	18	3.03	22	1.10989	Higher
887	[K].GGPGSAVSPYPTFNPSSDVAALHK.[A]	1xIsobaric Tag [N-Term]; 1xIsobaric Tag [K24]	P04083 [30-53]	6.64	30	8.15	36	1.22741	Higher
888	[R].GGSDGYGSGR.[G]	1xIsobaric Tag [N-Term]	P22626 [229-238]	1.96	13	2.3	17	1.17347	Higher
889	[R].GGSGGGGGGGGGGYNR.[S]	1xIsobaric Tag [N-Term]	P35637 [219-234]	3.37	21	4.04	28	1.19881	Higher
890	[K].GGSRGEEVGELSR.[G]	1xIsobaric Tag [N-Term]	P09543 [357-369]	1.1	15	1.23	14	1.11818	Higher
891	[K].GGVDHAAAFGR.[I]	1xIsobaric Tag [N-Term]	Q9HC38 [206-216]	2.72	13	2.14	13	0.786765	Lower
892	[K].GGVVGIK.[V]	1xIsobaric Tag [N-Term]; 1xIsobaric Tag [K7]	P04075 [102-108]	2.08	11	2.08	11	1	Similar
893	[K].GGVVLKEDALPGQK.[T]	1xIsobaric Tag [N-Term]; 2xIsobaric Tag [K6; K14]	P35613 [174-187]	1.02	19	3.42	22	3.35294	Higher
894	[K].GHAVGDIPGVR.[F]	1xIsobaric Tag [N-Term]	P62266 [109-119]	3.9	14	4.37	14	1.12051	Higher
895	[K].GHAYSVTGAK.[Q]	1xIsobaric Tag [N-Term]; 1xIsobaric Tag [K10]	P07384 [271-280]	2.33	10	3.03	11	1.30043	Higher
896	[R].GHLENNPALEK.[L]	1xIsobaric Tag [N-Term]; 1xIsobaric Tag [K11]	P05388 [67-77]	4.16	12	4.05	13	0.973558	Similar
897	[K].GHPEFSTNR.[Q]	1xIsobaric Tag [N-Term]	P45974 [424-432]	2.68	11	2.19	10	0.817164	Lower
898	[K].GHSCYRPR.[R]	1xCarbamidomethyl [C4]; 1xIsobaric Tag [N-Term]	P62753 [80-87]	2.64	7	2.85	9	1.07955	Similar
899	[R].GHSDLVR.[C]	1xIsobaric Tag [N-Term]	Q14137 [411-417]	1.87	8	2.18	9	1.16578	Higher
900	[R].GHVIAAR.[I]	1xIsobaric Tag [N-Term]	Q13085 [503-509]	2.08	8	2.23	8	1.07212	Similar
901	[K].GHYAYDCHR.[Y]	1xCarbamidomethyl [C7]; 1xIsobaric Tag [N-Term]	Q16629 [113-121]	3.74	11	3.32	14	0.887701	Lower
902	[K].GIAPGDER.[Q]	1xIsobaric Tag [N-Term]	P78527 [1490-1497]	1.54	9	1.97	11	1.27922	Higher
903	[R].GICECGVCK.[C]	3xCarbamidomethyl [C3; C5; C8]; 1xIsobaric Tag [N-Term]; 1xIsobaric Tag [K9]	P05556 [611-619]	3.51	15	2.57	14	0.732194	Lower
904	[R].GIEPTGNMVK.[Q]	1xIsobaric Tag [N-Term]; 1xIsobaric Tag [K10]	O75369 [263-272]	2.91	17	2.82	17	0.969072	Similar
905	[K].GIGTDEFTLNR.[I]	1xIsobaric Tag [N-Term]	P12429 [264-274]	3.37	16	3.6	19	1.06825	Similar
906	[K].GIHPTIISESFQK.[A]	1xIsobaric Tag [N-Term]; 1xIsobaric Tag [K13]	P50991 [127-139]	2.57	14	4.9	16	1.90661	Higher
907	[K].GILAADESTGSIAKR.[L]	1xIsobaric Tag [N-Term]; 1xIsobaric Tag [K14]	P04075 [29-43]	3.02	20	3.9	22	1.29139	Higher
908	[R].GINGVSPK.[V]	1xIsobaric Tag [N-Term]; 1xIsobaric Tag [K8]	P18124 [97-104]	2.1	12	2.31	13	1.1	Similar
909	[K].GINSSNVENQLQATQAAR.[K]	1xIsobaric Tag [N-Term]	P52292 [84-101]	4.92	21	7.03	26	1.42886	Higher
910	[K].GISQEQMQEFR.[A]	1xIsobaric Tag [N-Term]	O43707 [761-771]	3.18	18	3.66	19	1.15094	Higher
911	[K].GIVEFASKPAAR.[K]	1xIsobaric Tag [N-Term]; 1xIsobaric Tag [K8]	P23246 [414-425]	3.46	14	3.31	18	0.956647	Similar
912	[K].GIVEFSGKPAAR.[K]	1xIsobaric Tag [N-Term]; 1xIsobaric Tag [K8]	Q15233 [191-202]	3.5	14	3.49	17	0.997143	Similar
913	[K].GIVPLAK.[V]	1xIsobaric Tag [N-Term]; 1xIsobaric Tag [K7]	P30101 [76-82]	1.8	11	1.77	11	0.983333	Similar
914	[R].GKAEEQAVR.[Q]	1xIsobaric Tag [N-Term]; 1xIsobaric Tag [K2]	Q15149 [1814-1822]	1.56	10	0.98	11	0.628205	Lower
915	[R].GKDCAVIVTQK.[K]	1xCarbamidomethyl [C4]; 1xIsobaric Tag [N-Term]; 2xIsobaric Tag [K2; K11]	P60900 [44-54]	3.2	13	3.95	19	1.23438	Higher
916	[K].GKDSLYAQGK.[R]	1xIsobaric Tag [N-Term]; 2xIsobaric Tag [K2; K10]	P83881 [29-38]	1.02	12	1.34	14	1.31373	Higher
917	[K].GKDSLYAQGR.[R]	1xIsobaric Tag [N-Term]; 1xIsobaric Tag [K2]	Q969Q0 [29-38]	1.96	10	1.94	15	0.989796	Similar
918	[K].GKGFSVVADTPELQR.[I]	1xIsobaric Tag [N-Term]; 1xIsobaric Tag [K2]	Q14847 [95-109]	2.26	17	3.64	26	1.61062	Higher
919	[K].GKGGEIQPVSVK.[V]	1xIsobaric Tag [N-Term]; 2xIsobaric Tag [K2; K12]	P61604 [55-66]	3.08	12	3.21	16	1.04221	Similar
920	[K].GKLEEQRPER.[V]	1xIsobaric Tag [N-Term]; 1xIsobaric Tag [K2]	P13693 [101-110]	1.49	10	1.34	14	0.899329	Lower
921	[K].GKNCVAIAADRR.[F]	1xCarbamidomethyl [C4]; 1xIsobaric Tag [N-Term]; 1xIsobaric Tag [K2]	P49720 [16-27]	1.81	9	1.2	11	0.662983	Lower
922	[K].GKNVLINK.[D]	1xIsobaric Tag [N-Term]; 2xIsobaric Tag [K2; K8]	P27797 [152-159]	1.52	9	1.64	12	1.07895	Similar
923	[R].GLCAIAQAESLR.[Y]	1xCarbamidomethyl [C3]; 1xIsobaric Tag [N-Term]	P23396 [95-106]	3.97	19	3.37	19	0.848866	Lower
924	[R].GLDISNVK.[H]	1xIsobaric Tag [N-Term]; 1xIsobaric Tag [K8]	O00571 [504-511]	1.58	13	2.32	13	1.46835	Higher
925	[K].GLDLGGR.[G]	1xIsobaric Tag [N-Term]	Q09666 [264-270]	1.64	8	1.32	11	0.804878	Lower
926	[K].GLEGERPAR.[L]	1xIsobaric Tag [N-Term]	P46783 [108-116]	1.58	13	1.78	13	1.12658	Higher
927	[R].GLFIIDGK.[G]	1xIsobaric Tag [N-Term]; 1xIsobaric Tag [K8]	P32119 [128-135]	1.69	11	2.81	12	1.66272	Higher
928	[R].GLFIIDPNGVIK.[H]	1xIsobaric Tag [N-Term]; 1xIsobaric Tag [K12]	P30048 [185-196]	2.09	13	4.04	21	1.93301	Higher
929	[R].GLGDCLVK.[I]	1xCarbamidomethyl [C5]; 1xIsobaric Tag [N-Term]; 1xIsobaric Tag [K8]	P12236 [156-163]	2.4	13	2.9	13	1.20833	Higher
930	[R].GLLEFEHQR.[A]	1xIsobaric Tag [N-Term]	Q14697 [174-182]	2.81	11	3.84	13	1.36655	Higher
931	[K].GLLSAEVAR.[L]	1xIsobaric Tag [N-Term]	Q15149 [3850-3858]	1.91	12	2.49	15	1.30366	Higher
932	[R].GLNISAVR.[L]	1xIsobaric Tag [N-Term]	P23588 [118-125]	1.74	9	1.93	12	1.1092	Higher
933	[R].GLPFGCSK.[E]	1xCarbamidomethyl [C6]; 1xIsobaric Tag [N-Term]; 1xIsobaric Tag [K8]	P31943 [117-124]	1.71	12	1.97	13	1.15205	Higher
934	[R].GLPWSCSADEVQR.[F]	1xCarbamidomethyl [C6]; 1xIsobaric Tag [N-Term]	P31943 [17-29]	3.45	19	3.59	23	1.04058	Similar
935	[R].GLQDVLR.[T]	1xIsobaric Tag [N-Term]	P40227 [29-35]	1.12	8	1.79	11	1.59821	Higher
936	[K].GLQTSQDAR.[F]	1xIsobaric Tag [N-Term]	P27797 [65-73]	2.48	13	2.7	15	1.08871	Similar
937	[K].GLSQSALPYR.[R]	1xIsobaric Tag [N-Term]	P62277 [10-19]	2.81	14	3.07	15	1.09253	Similar
938	[K].GLSQSALPYRR.[S]	1xIsobaric Tag [N-Term]	P62277 [10-20]	0.81	12	3.03	15	3.74074	Higher
939	[R].GLTSVINQK.[L]	1xIsobaric Tag [N-Term]; 1xIsobaric Tag [K9]	P07195 [300-308]	2.29	15	3.51	15	1.53275	Higher
940	[R].GLVAEGHR.[L]	1xIsobaric Tag [N-Term]	P18206 [521-528]	2.7	9	2.66	10	0.985185	Similar
941	[R].GLVGEIIKR.[F]	1xIsobaric Tag [N-Term]; 1xIsobaric Tag [K8]	P22392 [19-27]	1.55	12	2.18	14	1.40645	Higher
942	[K].GLVGPELHDR.[L]	1xIsobaric Tag [N-Term]	Q15149 [3888-3897]	1.95	13	4.27	14	2.18974	Higher
943	[R].GLVLDHGAR.[H]	1xIsobaric Tag [N-Term]	P40227 [209-217]	2.94	13	3.84	13	1.30612	Higher
944	[K].GLVLGPIHK.[N]	1xIsobaric Tag [N-Term]; 1xIsobaric Tag [K9]	P08195 [258-266]	2.53	12	3.34	12	1.32016	Higher
945	[K].GLYPAPLK.[I]	1xIsobaric Tag [N-Term]; 1xIsobaric Tag [K8]	P40939 [296-303]	2.11	12	2.34	12	1.109	Higher
946	[R].GMDDDRGPR.[R]	1xIsobaric Tag [N-Term]	Q14152 [961-969]	1.71	10	2.83	14	1.65497	Higher
947	[R].GMGPGTPAGYGR.[G]	1xIsobaric Tag [N-Term]	P23246 [682-693]	2.78	15	2.76	19	0.992806	Similar
948	[K].GMGTVQK.[G]	1xIsobaric Tag [N-Term]; 1xIsobaric Tag [K7]	P46778 [44-50]	2.18	11	1.47	11	0.674312	Lower
949	[K].GMSVYGLGR.[Q]	1xIsobaric Tag [N-Term]	Q15417 [257-265]	1.4	11	2.19	15	1.56429	Higher
950	[K].GNFNYIEFTR.[I]	1xIsobaric Tag [N-Term]	O14950 [152-161]	3.18	14	3.62	16	1.13836	Higher
951	[R].GNHECASINR.[I]	1xCarbamidomethyl [C5]; 1xIsobaric Tag [N-Term]	P62136 [123-132]	3.93	14	3.93	15	1	Similar
952	[K].GNKPWISLPR.[G]	1xIsobaric Tag [N-Term]; 1xIsobaric Tag [K3]	P62701 [231-240]	1.61	10	1.36	14	0.84472	Lower
953	[K].GNNFLYTNGK.[C]	1xIsobaric Tag [N-Term]; 1xIsobaric Tag [K10]	O75083 [29-38]	3.24	17	3.71	17	1.14506	Higher
954	[R].GNPTVEVDLFTSK.[G]	1xIsobaric Tag [N-Term]; 1xIsobaric Tag [K13]	P06733 [16-28]	4	22	4.65	23	1.1625	Higher
955	[R].GNTAAQLSK.[T]	1xIsobaric Tag [N-Term]; 1xIsobaric Tag [K9]	P30740 [48-56]	2.92	15	2.61	15	0.893836	Lower
956	[R].GPAGNNDCR.[I]	1xCarbamidomethyl [C8]; 1xIsobaric Tag [N-Term]	Q07955 [9-17]	1.76	11	2.2	14	1.25	Higher
957	[R].GPAYGLSR.[E]	1xIsobaric Tag [N-Term]	P37802 [5-12]	1.57	9	2.2	12	1.40127	Higher
958	[R].GPGLSQAFVGQK.[N]	1xIsobaric Tag [N-Term]; 1xIsobaric Tag [K12]	Q14315 [2642-2653]	3.36	20	3.3	11	0.982143	Similar
959	[R].GPPPSYGGSSR.[Y]	1xIsobaric Tag [N-Term]	P38159 [299-309]	1.35	10	1.48	14	1.0963	Similar
960	[K].GPSSVEDIK.[A]	1xIsobaric Tag [N-Term]; 1xIsobaric Tag [K9]	P06748 [240-248]	1.34	14	2.75	15	2.05224	Higher
961	[K].GPSSVEDIKAK.[M]	1xIsobaric Tag [N-Term]; 2xIsobaric Tag [K9; K11]	P06748 [240-250]	1.37	16	1.83	17	1.33577	Higher
962	[R].GQAALDR.[L]	1xIsobaric Tag [N-Term]	P40429 [95-101]	1.69	9	1.52	10	0.899408	Lower
963	[K].GQAVDYEGSR.[T]	1xIsobaric Tag [N-Term]	P13667 [146-155]	2.73	14	1.48	14	0.542125	Lower
964	[K].GQDQGPPER.[V]	1xIsobaric Tag [N-Term]	Q9NY12 [61-69]	2.12	13	2.47	13	1.16509	Higher
965	[R].GQHPNPLR.[E]	1xIsobaric Tag [N-Term]	Q15102 [142-149]	2.27	9	2.48	9	1.09251	Similar
966	[K].GQNQDYR.[G]	1xIsobaric Tag [N-Term]	P19338 [468-474]	1.67	10	2.13	11	1.27545	Higher
967	[K].GQPDEELKPK.[K]	1xIsobaric Tag [N-Term]; 2xIsobaric Tag [K8; K10]	P54577 [475-484]	1.5	11	1.67	14	1.11333	Higher
968	[R].GQQPEAIR.[T]	1xIsobaric Tag [N-Term]	Q9NZN4 [12-19]	1.51	11	1.67	12	1.10596	Higher
969	[K].GQSEEIQK.[K]	1xIsobaric Tag [N-Term]; 1xIsobaric Tag [K8]	P83731 [62-69]	2.18	13	2.42	13	1.11009	Higher
970	[R].GQVFDVGPR.[Y]	1xIsobaric Tag [N-Term]	P28482 [16-24]	1.4	11	0.96	13	0.685714	Lower
971	[R].GRAPQVLVLAPTR.[E]	1xIsobaric Tag [N-Term]	Q9NR30 [258-270]	4.1	16	2.28	14	0.556098	Lower
972	[R].GRDPVNPEK.[L]	1xIsobaric Tag [N-Term]; 1xIsobaric Tag [K9]	O60568 [30-38]	2.35	9	2.62	13	1.11489	Higher
973	[R].GRIPVNTR.[F]	1xIsobaric Tag [N-Term]	P09622 [335-342]	2.35	9	1.99	10	0.846809	Lower
974	[K].GRPGPVAGHHQMPR.[V]	1xIsobaric Tag [N-Term]	O94979 [812-825]	1.58	13	4.83	17	3.05696	Higher
975	[K].GRPYDYNGPR.[E]	1xIsobaric Tag [N-Term]	P13667 [261-270]	2.19	13	1.53	11	0.69863	Lower
976	[K].GSAPPGPVPEGSIR.[I]	1xIsobaric Tag [N-Term]	P78417 [12-25]	3.3	20	3.49	20	1.05758	Similar
977	[K].GSDFDCELR.[L]	1xCarbamidomethyl [C6]; 1xIsobaric Tag [N-Term]	P61978 [140-148]	2.7	14	2.37	15	0.877778	Lower
978	[K].GSEVGFHGAAPDISVK.[G]	1xIsobaric Tag [N-Term]; 1xIsobaric Tag [K16]	Q09666 [5529-5544]	1.2	20	4.76	25	3.96667	Higher
979	[R].GSGGFGSTGKN.[-]	1xIsobaric Tag [N-Term]; 1xIsobaric Tag [K10]	P33316 [242-252]	3.25	18	2.88	18	0.886154	Lower
980	[K].GSGTAEVELK.[K]	1xIsobaric Tag [N-Term]; 1xIsobaric Tag [K10]	P14618 [126-135]	2.08	17	3.2	17	1.53846	Higher
981	[K].GSGTAEVELKK.[G]	1xIsobaric Tag [N-Term]; 2xIsobaric Tag [K10; K11]	P14618 [126-136]	0.66	15	2.24	19	3.39394	Higher
982	[K].GSIDEVDKR.[V]	1xIsobaric Tag [N-Term]; 1xIsobaric Tag [K8]	Q9UNM6 [322-330]	1.37	10	1.72	11	1.25547	Higher
983	[R].GSNMDFREPTEEER.[A]	1xIsobaric Tag [N-Term]	Q15056 [192-205]	1.38	16	3.2	23	2.31884	Higher
984	[R].GSNPHLQTFTFTR.[V]	1xIsobaric Tag [N-Term]	Q9BSJ8 [171-183]	3.82	16	3.2	21	0.837696	Lower
985	[R].GSPLVVISQGK.[I]	1xIsobaric Tag [N-Term]; 1xIsobaric Tag [K11]	Q16555 [441-451]	3.28	16	2.81	12	0.856707	Lower
986	[R].GSPQQIDHAK.[Q]	1xIsobaric Tag [N-Term]; 1xIsobaric Tag [K10]	Q92945 [479-488]	1.5	13	3.8	16	2.53333	Higher
987	[K].GSRPIDTSR.[L]	1xIsobaric Tag [N-Term]	Q04637 [1060-1068]	1.24	10	2.11	13	1.70161	Higher
988	[R].GSSAGFDR.[H]	1xIsobaric Tag [N-Term]	P60900 [4-11]	1.57	10	0.73	12	0.464968	Lower
989	[K].GSSGGSGAKPSDAASEAARPATSTLNR.[F]	1xIsobaric Tag [N-Term]; 1xIsobaric Tag [K9]	Q04637 [1096-1122]	3.34	37	1.82	43	0.54491	Lower
990	[K].GSSNSYAIK.[K]	1xIsobaric Tag [N-Term]; 1xIsobaric Tag [K9]	P46782 [183-191]	2.67	15	2.6	15	0.973783	Similar
991	[R].GSTPYGGVK.[L]	1xIsobaric Tag [N-Term]; 1xIsobaric Tag [K9]	P24752 [166-174]	1.92	14	2.58	14	1.34375	Higher
992	[K].GTAFGGWK.[S]	1xIsobaric Tag [N-Term]; 1xIsobaric Tag [K8]	P11766 [316-323]	2.39	13	2.05	13	0.857741	Lower
993	[R].GTAPSDNR.[V]	1xIsobaric Tag [N-Term]	Q9UNZ2 [64-71]	2.1	10	2.01	11	0.957143	Similar
994	[K].GTAVVNGEFK.[D]	1xIsobaric Tag [N-Term]; 1xIsobaric Tag [K10]	P30048 [74-83]	2.46	17	3.42	17	1.39024	Higher
995	[K].GTEITHAVVIK.[K]	1xIsobaric Tag [N-Term]; 1xIsobaric Tag [K11]	B5ME19 [322-332]	2.32	14	1.92	13	0.827586	Lower
996	[R].GTGIVSAPVPK.[K]	1xIsobaric Tag [N-Term]; 1xIsobaric Tag [K11]	P15880 [201-211]	3.28	18	3.17	18	0.966463	Similar
997	[R].GTLDPVEK.[A]	1xIsobaric Tag [N-Term]; 1xIsobaric Tag [K8]	P11142 [312-319]	1.36	13	2.87	13	2.11029	Higher
998	[K].GTLTLCPYHSDR.[Q]	1xCarbamidomethyl [C6]; 1xIsobaric Tag [N-Term]	Q13200 [774-785]	3.5	15	4.13	15	1.18	Higher
999	[R].GTPQDLAR.[A]	1xIsobaric Tag [N-Term]	Q9Y490 [1262-1269]	1.67	9	2.47	12	1.47904	Higher
1000	[R].GTQGAEEVLR.[A]	1xIsobaric Tag [N-Term]	Q15149 [1234-1243]	2.72	16	3.4	17	1.25	Higher
1001	[K].GTSPSSSSRPQR.[V]	1xIsobaric Tag [N-Term]	Q8N1F7 [765-776]	1.58	10	1.54	9	0.974684	Similar
1002	[K].GTSSFGK.[R]	1xIsobaric Tag [N-Term]; 1xIsobaric Tag [K7]	P61927 [4-10]	2.28	11	2.14	11	0.938596	Similar
1003	[K].GTTAVLTEK.[I]	1xIsobaric Tag [N-Term]; 1xIsobaric Tag [K9]	Q99436 [250-258]	2.47	14	3.37	15	1.36437	Higher
1004	[K].GTVEPQLEAR.[G]	1xIsobaric Tag [N-Term]	P21333 [428-437]	2.79	13	3.12	17	1.11828	Higher
1005	[K].GTVRPANDFNPDADAK.[A]	1xIsobaric Tag [N-Term]; 1xIsobaric Tag [K16]	P08133 [355-370]	3.28	22	4.28	26	1.30488	Higher
1006	[R].GTVTDFPGFDER.[A]	1xIsobaric Tag [N-Term]	P08758 [7-18]	2.9	18	3.33	21	1.14828	Higher
1007	[K].GTYLATFHQR.[G]	1xIsobaric Tag [N-Term]	P55884 [346-355]	1.97	12	4.59	14	2.32995	Higher
1008	[K].GVAPLWMR.[Q]	1xIsobaric Tag [N-Term]	Q00325 [219-226]	2.18	10	2.73	12	1.25229	Higher
1009	[K].GVDEVTIVNILTNR.[S]	1xIsobaric Tag [N-Term]	P07355 [50-63]	2.61	17	1.6	16	0.613027	Lower
1010	[K].GVDPNSR.[N]	1xIsobaric Tag [N-Term]	Q9UK76 [9-15]	1.38	8	2.06	11	1.49275	Higher
1011	[R].GVGQAAIR.[G]	1xIsobaric Tag [N-Term]	P18206 [513-520]	1.87	10	1.3	12	0.695187	Lower
1012	[R].GVNASAQK.[F]	1xIsobaric Tag [N-Term]; 1xIsobaric Tag [K8]	Q01082 [586-593]	2.06	13	2.61	13	1.26699	Higher
1013	[R].GVNTFSPEGR.[L]	1xIsobaric Tag [N-Term]	P28066 [11-20]	2.56	14	3.55	16	1.38672	Higher
1014	[K].GVPVISVK.[T]	1xIsobaric Tag [N-Term]; 1xIsobaric Tag [K8]	Q15424 [571-578]	1.79	10	2.16	13	1.2067	Higher
1015	[K].GVQYLNEIK.[D]	1xIsobaric Tag [N-Term]; 1xIsobaric Tag [K9]	P13639 [668-676]	2.66	15	2.73	15	1.02632	Similar
1016	[R].GVSVSSAR.[F]	1xIsobaric Tag [N-Term]	P08727 [44-51]	1.33	9	2.06	13	1.54887	Higher
1017	[K].GVTDHTQR.[L]	1xIsobaric Tag [N-Term]	Q14204 [3848-3855]	2.41	9	3.07	11	1.27386	Higher
1018	[K].GVVEVTHDLQK.[H]	1xIsobaric Tag [N-Term]; 1xIsobaric Tag [K11]	P50454 [309-319]	3.11	17	4.95	18	1.59164	Higher
1019	[R].GVVQELQQAISK.[L]	1xIsobaric Tag [N-Term]; 1xIsobaric Tag [K12]	P29692 [96-107]	4.05	20	5.02	21	1.23951	Higher
1020	[K].GWLRDPSASPGDAGEQAIR.[Q]	1xIsobaric Tag [N-Term]	P18206 [282-300]	3.97	30	3.79	35	0.95466	Similar
1021	[R].GYADSPSK.[A]	1xIsobaric Tag [N-Term]; 1xIsobaric Tag [K8]	Q01518 [30-37]	2.3	13	2.85	12	1.23913	Higher
1022	[R].GYDDRDYYSR.[S]	1xIsobaric Tag [N-Term]	P62995 [229-238]	1.3	9	2.24	16	1.72308	Higher
1023	[K].GYDVIAQAQSGTGK.[T]	1xIsobaric Tag [N-Term]; 1xIsobaric Tag [K14]	P60842 [69-82]	2.63	14	5.27	25	2.0038	Higher
1024	[K].GYGFGLIK.[L]	1xIsobaric Tag [N-Term]; 1xIsobaric Tag [K8]	P21796 [21-28]	1.07	13	2.4	13	2.24299	Higher
1025	[K].GYIDLSK.[R]	1xIsobaric Tag [N-Term]; 1xIsobaric Tag [K7]	P05198 [81-87]	2.36	11	2.6	11	1.10169	Higher
1026	[R].GYISPYFINTSK.[G]	1xIsobaric Tag [N-Term]; 1xIsobaric Tag [K12]	P10809 [222-233]	3.74	21	4.2	21	1.12299	Higher
1027	[R].GYNSIGR.[G]	1xIsobaric Tag [N-Term]	P31943 [218-224]	1.46	7	1.62	11	1.10959	Higher
1028	[R].GYSDRDGYGR.[D]	1xIsobaric Tag [N-Term]	P38159 [259-268]	1.36	9	1.11	15	0.816176	Lower
1029	[R].GYSFTTTAER.[E]	1xIsobaric Tag [N-Term]	P60709 [197-206]	2.12	14	2.57	17	1.21226	Higher
1030	[R].HADDDRPPR.[R]	1xIsobaric Tag [N-Term]	Q14152 [1011-1019]	2.75	10	2.21	10	0.803636	Lower
1031	[R].HADDDRPPRR.[G]	1xIsobaric Tag [N-Term]	Q14152 [1011-1020]	2.61	6	2.37	8	0.908046	Similar
1032	[K].HADIVTTTTHK.[T]	1xIsobaric Tag [N-Term]; 1xIsobaric Tag [K11]	P34897 [270-280]	2.82	10	1.63	11	0.578014	Lower
1033	[K].HAEMVHTGLK.[L]	1xIsobaric Tag [N-Term]; 1xIsobaric Tag [K10]	Q01518 [72-81]	1.38	10	4.44	15	3.21739	Higher
1034	[K].HAFSGGR.[D]	1xIsobaric Tag [N-Term]	P23381 [375-381]	2.52	8	2.35	7	0.93254	Similar
1035	[R].HAVVVGR.[S]	1xIsobaric Tag [N-Term]	P11586 [167-173]	2.54	9	3.8	9	1.49606	Higher
1036	[R].HCDLQVR.[I]	1xCarbamidomethyl [C2]; 1xIsobaric Tag [N-Term]	Q14152 [477-483]	2.31	8	3.43	10	1.48485	Higher
1037	[K].HCECAEEGTR.[N]	2xCarbamidomethyl [C2; C4]; 1xIsobaric Tag [N-Term]	Q86VP6 [939-948]	3.68	14	2.13	14	0.578804	Lower
1038	[R].HCNGVDWR.[Q]	1xCarbamidomethyl [C2]; 1xIsobaric Tag [N-Term]	O15371 [403-410]	2.02	10	2.65	9	1.31188	Higher
1039	[K].HECQANGPEDLNR.[A]	1xCarbamidomethyl [C3]; 1xIsobaric Tag [N-Term]	P60981 [133-145]	5.06	17	5.26	20	1.03953	Similar
1040	[K].HEQNIDCGGGYVK.[L]	1xCarbamidomethyl [C7]; 1xIsobaric Tag [N-Term]; 1xIsobaric Tag [K13]	P27797 [99-111]	3.07	18	6.54	18	2.13029	Higher
1041	[R].HFNAPSHIR.[R]	1xIsobaric Tag [N-Term]	P61254 [18-26]	2.79	11	4.03	11	1.44444	Higher
1042	[K].HFVALSTNTTK.[V]	1xIsobaric Tag [N-Term]; 1xIsobaric Tag [K11]	P06744 [242-252]	1.59	9	4.6	13	2.89308	Higher
1043	[K].HGDDLRR.[T]	1xIsobaric Tag [N-Term]	P05787 [296-302]	2.15	7	2.35	11	1.09302	Similar
1044	[K].HGDPGDAAQQEAK.[H]	1xIsobaric Tag [N-Term]; 1xIsobaric Tag [K13]	O14737 [21-33]	2	14	2.51	14	1.255	Higher
1045	[R].HGEKVEECQR.[F]	1xCarbamidomethyl [C8]; 1xIsobaric Tag [N-Term]; 1xIsobaric Tag [K4]	Q15149 [1398-1407]	1.35	10	1.37	15	1.01481	Similar
1046	[R].HGESAWNLENR.[F]	1xIsobaric Tag [N-Term]	P18669 [11-21]	3.55	15	3.17	19	0.892958	Lower
1047	[R].HGFCGIPITDTGR.[M]	1xCarbamidomethyl [C4]; 1xIsobaric Tag [N-Term]	P12268 [137-149]	2.5	12	3.38	13	1.352	Higher
1048	[R].HGGPQYCR.[S]	1xCarbamidomethyl [C7]; 1xIsobaric Tag [N-Term]	O14684 [53-60]	2.25	10	3.95	10	1.75556	Higher
1049	[K].HGGTIPIVPTAEFQDR.[I]	1xIsobaric Tag [N-Term]	P00367 [481-496]	3.29	18	3.22	16	0.978723	Similar
1050	[R].HGHGGPPER.[H]	1xIsobaric Tag [N-Term]	Q14151 [805-813]	3.03	9	1.22	7	0.40264	Lower
1051	[K].HGINCFINR.[Q]	1xCarbamidomethyl [C5]; 1xIsobaric Tag [N-Term]	P78371 [285-293]	2.64	11	3.59	11	1.35985	Higher
1052	[K].HGLYLPTR.[V]	1xIsobaric Tag [N-Term]	P49327 [1044-1051]	2.3	9	2.86	9	1.24348	Higher
1053	[K].HGVVPLATYMR.[I]	1xIsobaric Tag [N-Term]	P46778 [22-32]	3.31	15	3.61	13	1.09063	Similar
1054	[R].HHTAAFEER.[R]	1xIsobaric Tag [N-Term]	Q15149 [434-442]	3.29	12	3.55	14	1.07903	Similar
1055	[K].HIAEEADR.[K]	1xIsobaric Tag [N-Term]	P67936 [117-124]	2.56	10	3.46	13	1.35156	Higher
1056	[K].HIVENAVQK.[E]	1xIsobaric Tag [N-Term]; 1xIsobaric Tag [K9]	O00410 [540-548]	2.73	9	2.62	10	0.959707	Similar
1057	[K].HIYYITGETK.[D]	1xIsobaric Tag [N-Term]; 1xIsobaric Tag [K10]	P07900 [490-499]	2.08	10	3.93	17	1.88942	Higher
1058	[R].HLRDEGLR.[L]	1xIsobaric Tag [N-Term]	Q9P0L0 [195-202]	1.77	10	1.93	7	1.0904	Similar
1059	[K].HNGPNDASDGTVR.[L]	1xIsobaric Tag [N-Term]	P31942 [7-19]	4.5	19	4.99	19	1.10889	Higher
1060	[K].HNIQALLK.[D]	1xIsobaric Tag [N-Term]; 1xIsobaric Tag [K8]	P10644 [25-32]	2.44	8	3.55	11	1.45492	Higher
1061	[R].HNKPEVEVR.[S]	1xIsobaric Tag [N-Term]; 1xIsobaric Tag [K3]	P59998 [33-41]	2.37	9	3.48	13	1.46835	Higher
1062	[K].HNQRPTFR.[Q]	1xIsobaric Tag [N-Term]	P21333 [93-100]	3.05	7	2.38	8	0.780328	Lower
1063	[R].HPAHPMR.[G]	1xIsobaric Tag [N-Term]	Q15149 [935-941]	1.79	7	2.47	7	1.37989	Higher
1064	[R].HPFPGPGLAIR.[V]	1xIsobaric Tag [N-Term]	P49915 [436-446]	3.18	13	4.24	13	1.33333	Higher
1065	[K].HQNVQLPR.[E]	1xIsobaric Tag [N-Term]	P26599 [437-444]	3.15	12	4.12	12	1.30794	Higher
1066	[K].HQPTAIIAK.[T]	1xIsobaric Tag [N-Term]; 1xIsobaric Tag [K9]	P29401 [233-241]	2.74	13	3.06	11	1.11679	Higher
1067	[R].HSDGNLCVK.[V]	1xCarbamidomethyl [C7]; 1xIsobaric Tag [N-Term]; 1xIsobaric Tag [K9]	P49458 [33-41]	2.32	9	3.1	10	1.33621	Higher
1068	[R].HSEAATAQR.[E]	1xIsobaric Tag [N-Term]	Q14103 [86-94]	3.11	12	2.39	12	0.768489	Lower
1069	[K].HSEVQQANLK.[A]	1xIsobaric Tag [N-Term]; 1xIsobaric Tag [K10]	P35606 [319-328]	2.54	9	3.64	13	1.43307	Higher
1070	[K].HSGPNSADSANDGFVR.[L]	1xIsobaric Tag [N-Term]	P52597 [99-114]	4.8	24	4.5	21	0.9375	Similar
1071	[R].HTAAPTDPADGPV.[-]	1xIsobaric Tag [N-Term]	Q04941 [140-152]	3.77	19	3.98	20	1.0557	Similar
1072	[R].HTADRWR.[V]	1xIsobaric Tag [N-Term]	P04792 [90-96]	1.98	7	1.79	6	0.90404	Similar
1073	[K].HTGPNSPDTANDGFVR.[L]	1xIsobaric Tag [N-Term]	P31943 [99-114]	4.89	17	5.58	21	1.1411	Higher
1074	[K].HTNYTMEHIR.[V]	1xIsobaric Tag [N-Term]	P12814 [705-714]	3.67	13	4.6	14	1.25341	Higher
1075	[K].HVLEGHDR.[G]	1xIsobaric Tag [N-Term]	P53621 [199-206]	2.16	9	3.33	11	1.54167	Higher
1076	[K].HVLTGSADNSCR.[L]	1xCarbamidomethyl [C11]; 1xIsobaric Tag [N-Term]	Q13347 [66-77]	3.38	17	1.72	9	0.508876	Lower
1077	[K].HVPGGGNVQIQNK.[K]	1xIsobaric Tag [N-Term]; 1xIsobaric Tag [K13]	P27816 [1016-1028]	2.74	13	4.16	15	1.51825	Higher
1078	[R].HVQGILR.[G]	1xIsobaric Tag [N-Term]	P62308 [26-32]	2.36	9	2.35	9	0.995763	Similar
1079	[R].HWDQNER.[F]	1xIsobaric Tag [N-Term]	P08195 [556-562]	2.02	8	2.06	8	1.0198	Similar
1080	[R].HWGGNVLGPK.[S]	1xIsobaric Tag [N-Term]; 1xIsobaric Tag [K10]	P62424 [236-245]	1.33	9	4.11	12	3.09023	Higher
1081	[R].HYGGLTGLNK.[A]	1xIsobaric Tag [N-Term]; 1xIsobaric Tag [K10]	P18669 [91-100]	1.32	15	3.08	12	2.33333	Higher
1082	[K].HYTEAIKR.[N]	1xIsobaric Tag [N-Term]; 1xIsobaric Tag [K7]	P31948 [382-389]	1.27	6	2.32	10	1.82677	Higher
1083	[R].IAAANGIGR.[L]	1xIsobaric Tag [N-Term]	P36871 [77-85]	2.36	11	1.79	13	0.758475	Lower
1084	[R].IADGYEQAAR.[V]	1xIsobaric Tag [N-Term]	P48643 [133-142]	2.82	15	2.73	15	0.968085	Similar
1085	[K].IADMGHLK.[Y]	1xIsobaric Tag [N-Term]; 1xIsobaric Tag [K8]	P12004 [241-248]	2	11	3	12	1.5	Higher
1086	[R].IAESNHIK.[L]	1xIsobaric Tag [N-Term]; 1xIsobaric Tag [K8]	O43707 [597-604]	1.6	12	2.67	13	1.66875	Higher
1087	[K].IAEVDCTAER.[N]	1xCarbamidomethyl [C6]; 1xIsobaric Tag [N-Term]	Q8NBS9 [376-385]	2.63	13	2.84	17	1.07985	Similar
1088	[K].IAGPGLGSGVR.[A]	1xIsobaric Tag [N-Term]	O75369 [1426-1436]	2.34	14	2.37	18	1.01282	Similar
1089	[R].IAGQVAAANK.[K]	1xIsobaric Tag [N-Term]; 1xIsobaric Tag [K10]	P39019 [134-143]	3.86	17	3.56	17	0.92228	Similar
1090	[R].IAGQVAAANKK.[H]	1xIsobaric Tag [N-Term]; 2xIsobaric Tag [K10; K11]	P39019 [134-144]	2.37	16	2.59	18	1.09283	Similar
1091	[R].IAGQVAAANKKH.[-]	1xIsobaric Tag [N-Term]; 2xIsobaric Tag [K10; K11]	P39019 [134-145]	0.9	16	3.27	15	3.63333	Higher
1092	[K].IAGYVTHLMK.[R]	1xIsobaric Tag [N-Term]; 1xIsobaric Tag [K10]	P08708 [50-59]	1.7	15	4.16	17	2.44706	Higher
1093	[R].IAHFLDR.[H]	1xIsobaric Tag [N-Term]	P60228 [10-16]	2.61	8	2.48	8	0.950192	Similar
1094	[K].IAHIMGPPDR.[C]	1xIsobaric Tag [N-Term]	Q92945 [369-378]	2.92	12	3.74	14	1.28082	Higher
1095	[R].IAIVNHDK.[C]	1xIsobaric Tag [N-Term]; 1xIsobaric Tag [K8]	P61221 [8-15]	2.23	9	3.35	13	1.50224	Higher
1096	[R].IALDFQR.[G]	1xIsobaric Tag [N-Term]	P17931 [145-151]	0.56	8	2.31	11	4.125	Higher
1097	[K].IALLEEARR.[R]	1xIsobaric Tag [N-Term]	P15311 [428-436]	2.72	10	3.43	13	1.26103	Higher
1098	[R].IALTDNALIAR.[S]	1xIsobaric Tag [N-Term]	P18124 [167-177]	2.03	15	3.77	18	1.85714	Higher
1099	[K].IANPVEGSSGR.[Q]	1xIsobaric Tag [N-Term]	Q15365 [315-325]	3.23	15	2.75	18	0.851393	Lower
1100	[K].IANPVEGSTDR.[Q]	1xIsobaric Tag [N-Term]	Q15366 [323-333]	2.75	15	2.53	18	0.92	Similar
1101	[R].IAPELYHK.[M]	1xIsobaric Tag [N-Term]; 1xIsobaric Tag [K8]	Q15046 [298-305]	1.48	10	2.73	10	1.84459	Higher
1102	[R].IAQLICER.[I]	1xCarbamidomethyl [C6]; 1xIsobaric Tag [N-Term]	P33316 [217-224]	1.82	10	1.95	13	1.07143	Similar
1103	[K].IASDGLK.[G]	1xIsobaric Tag [N-Term]; 1xIsobaric Tag [K7]	P61247 [57-63]	2.64	11	2.65	11	1.00379	Similar
1104	[R].IATGSFLK.[R]	1xIsobaric Tag [N-Term]; 1xIsobaric Tag [K8]	P22234 [103-110]	2.09	13	2.74	13	1.311	Higher
1105	[K].IAVAAQNCYK.[V]	1xCarbamidomethyl [C8]; 1xIsobaric Tag [N-Term]; 1xIsobaric Tag [K10]	P60174 [60-69]	3.47	17	3.95	17	1.13833	Higher
1106	[K].IAVHCTVR.[G]	1xCarbamidomethyl [C5]; 1xIsobaric Tag [N-Term]	P62913 [68-75]	2.56	9	3.04	12	1.1875	Higher
1107	[R].IAVVGEGR.[E]	1xIsobaric Tag [N-Term]	O75083 [117-124]	2.13	9	2.57	12	1.20657	Higher
1108	[K].ICDQWDALGSLTHSR.[R]	1xCarbamidomethyl [C2]; 1xIsobaric Tag [N-Term]	O43707 [498-512]	4.18	19	7.04	23	1.68421	Higher
1109	[R].ICSEEER.[A]	1xCarbamidomethyl [C2]; 1xIsobaric Tag [N-Term]	Q9NX63 [111-117]	1.69	9	2.28	11	1.34911	Higher
1110	[K].IDASKNEEDEGHSNSSPR.[H]	1xIsobaric Tag [N-Term]; 1xIsobaric Tag [K5]	Q14103 [68-85]	3.34	20	4.4	27	1.31737	Higher
1111	[K].IDATSASVLASR.[F]	1xIsobaric Tag [N-Term]	P13667 [120-131]	2.41	15	2.84	19	1.17842	Higher
1112	[R].IDDIVSGHK.[K]	1xIsobaric Tag [N-Term]; 1xIsobaric Tag [K9]	P49368 [519-527]	1.11	11	4.32	14	3.89189	Higher
1113	[R].IDDIVSGHKK.[K]	1xIsobaric Tag [N-Term]; 2xIsobaric Tag [K9; K10]	P49368 [519-528]	1.06	7	3.29	13	3.10377	Higher
1114	[K].IDDVVNTR.[-]	1xIsobaric Tag [N-Term]	P50991 [532-539]	2.16	10	2.55	13	1.18056	Higher
1115	[R].IDHYLGK.[E]	1xIsobaric Tag [N-Term]; 1xIsobaric Tag [K7]	P11413 [199-205]	0.66	9	2.46	9	3.72727	Higher
1116	[K].IDIIPNPQER.[T]	1xIsobaric Tag [N-Term]	P08238 [73-82]	2.4	13	2.42	14	1.00833	Similar
1117	[K].IDISNVK.[I]	1xIsobaric Tag [N-Term]; 1xIsobaric Tag [K7]	Q02878 [201-207]	2.68	11	2.48	11	0.925373	Similar
1118	[K].IDKTDYMVGSYGPR.[A]	1xOxidation [M7]; 1xIsobaric Tag [N-Term]; 1xIsobaric Tag [K3]	P52565 [139-152]	2.74	17	2.07	23	0.755474	Lower
1119	[K].IDKTDYMVGSYGPR.[A]	1xIsobaric Tag [N-Term]; 1xIsobaric Tag [K3]	P52565 [139-152]	3.45	17	1.41	21	0.408696	Lower
1120	[K].IDPTLCR.[A]	1xCarbamidomethyl [C6]; 1xIsobaric Tag [N-Term]	P41091 [343-349]	1.13	8	1.84	9	1.62832	Higher
1121	[R].IDSLSAQLSQLQK.[Q]	1xIsobaric Tag [N-Term]; 1xIsobaric Tag [K13]	P02545 [299-311]	2.53	13	4.39	16	1.73518	Higher
1122	[K].IEDFLERR.[L]	1xIsobaric Tag [N-Term]	P46781 [102-109]	1.55	8	3.26	12	2.10323	Higher
1123	[R].IEDVTPIPSDSTRR.[K]	1xIsobaric Tag [N-Term]	P62263 [129-142]	4.46	16	4.15	19	0.930493	Similar
1124	[R].IEEELGSK.[A]	1xIsobaric Tag [N-Term]; 1xIsobaric Tag [K8]	P06733 [413-420]	3.05	13	2.9	13	0.95082	Similar
1125	[K].IEGVYAR.[D]	1xIsobaric Tag [N-Term]	P18077 [30-36]	1.27	8	1.94	10	1.52756	Higher
1126	[R].IELGDVTPHNIK.[Q]	1xIsobaric Tag [N-Term]; 1xIsobaric Tag [K12]	Q9GZZ1 [6-17]	2.21	17	4.12	20	1.86425	Higher
1127	[K].IENHEGVR.[R]	1xIsobaric Tag [N-Term]	P14618 [271-278]	2.82	10	3.18	13	1.12766	Higher
1128	[K].IENHEGVRR.[F]	1xIsobaric Tag [N-Term]	P14618 [271-279]	2.64	8	2.97	9	1.125	Higher
1129	[R].IEPADAHVLQK.[N]	1xIsobaric Tag [N-Term]; 1xIsobaric Tag [K11]	Q9GZZ1 [142-152]	2.47	15	3.37	17	1.36437	Higher
1130	[R].IETLDPALIRPGR.[I]	1xIsobaric Tag [N-Term]	P62191 [334-346]	2.76	17	1.49	13	0.539855	Lower
1131	[R].IFAPNHVVAK.[S]	1xIsobaric Tag [N-Term]; 1xIsobaric Tag [K10]	Q02543 [32-41]	2.87	14	3.73	17	1.29965	Higher
1132	[K].IFAQDGEGQR.[I]	1xIsobaric Tag [N-Term]	O75369 [682-691]	2.5	11	2.77	17	1.108	Higher
1133	[K].IFFAGDTIPK.[S]	1xIsobaric Tag [N-Term]; 1xIsobaric Tag [K10]	O75369 [430-439]	1.27	14	3.72	15	2.92913	Higher
1134	[R].IFHELTQTDK.[A]	1xIsobaric Tag [N-Term]; 1xIsobaric Tag [K10]	P11586 [464-473]	2.27	13	4.29	16	1.88987	Higher
1135	[K].IFRDGEEAGAYDGPR.[T]	1xIsobaric Tag [N-Term]	P30101 [105-119]	3.16	19	3.21	24	1.01582	Similar
1136	[R].IGADFLAR.[W]	1xIsobaric Tag [N-Term]	P17174 [115-122]	1.39	10	1.94	13	1.39568	Higher
1137	[R].IGAEVYHNLK.[N]	1xIsobaric Tag [N-Term]; 1xIsobaric Tag [K10]	P06733 [184-193]	2.44	17	3.62	17	1.48361	Higher
1138	[R].IGAHSHIR.[G]	1xIsobaric Tag [N-Term]	Q9Y230 [22-29]	2.78	9	3.58	10	1.28777	Higher
1139	[R].IGCIITAR.[K]	1xCarbamidomethyl [C3]; 1xIsobaric Tag [N-Term]	Q12904 [159-166]	1.11	10	1.4	12	1.26126	Higher
1140	[R].IGDEDVGR.[V]	1xIsobaric Tag [N-Term]	P23284 [52-59]	1.61	8	1.31	10	0.813665	Lower
1141	[R].IGDLQAFQGHGAGNLAGLK.[G]	1xIsobaric Tag [N-Term]; 1xIsobaric Tag [K19]	P08195 [227-245]	2.81	31	6.08	35	2.1637	Higher
1142	[K].IGFSGPK.[L]	1xIsobaric Tag [N-Term]; 1xIsobaric Tag [K7]	Q09666 [4930-4936]	1.86	10	2.28	11	1.22581	Higher
1143	[K].IGGAQNR.[S]	1xIsobaric Tag [N-Term]	P14174 [68-74]	1.53	7	1.42	9	0.928105	Similar
1144	[R].IGGGIDVPVPR.[H]	1xIsobaric Tag [N-Term]	Q92945 [321-331]	1.32	10	2.79	16	2.11364	Higher
1145	[K].IGGIGTVPVGR.[V]	1xIsobaric Tag [N-Term]	P68104 [256-266]	2.68	16	2.63	17	0.981343	Similar
1146	[K].IGHPAPNFK.[A]	1xIsobaric Tag [N-Term]; 1xIsobaric Tag [K9]	Q06830 [8-16]	3.18	11	3.91	14	1.22956	Higher
1147	[K].IGIVGLPNVGK.[S]	1xIsobaric Tag [N-Term]; 1xIsobaric Tag [K11]	Q9NTK5 [25-35]	2.99	17	3.75	18	1.25418	Higher
1148	[R].IGKPAPDFK.[A]	1xIsobaric Tag [N-Term]; 2xIsobaric Tag [K3; K9]	P32119 [8-16]	1.51	10	1.76	13	1.16556	Higher
1149	[K].IGKPHTVPCK.[V]	1xCarbamidomethyl [C9]; 1xIsobaric Tag [N-Term]; 2xIsobaric Tag [K3; K10]	P15880 [174-183]	0.96	12	2.65	10	2.76042	Higher
1150	[K].IGLFGGAGVGK.[T]	1xIsobaric Tag [N-Term]; 1xIsobaric Tag [K11]	P06576 [202-212]	2.39	16	3.72	17	1.55649	Higher
1151	[K].IGNCPFSQR.[L]	1xCarbamidomethyl [C4]; 1xIsobaric Tag [N-Term]	O00299 [21-29]	2.27	11	2.63	15	1.15859	Higher
1152	[K].IGPLGLSPK.[K]	1xIsobaric Tag [N-Term]; 1xIsobaric Tag [K9]	P30050 [32-40]	2.84	13	2.72	15	0.957746	Similar
1153	[K].IGQGYLIK.[D]	1xIsobaric Tag [N-Term]; 1xIsobaric Tag [K8]	P39023 [287-294]	2.8	13	2.89	13	1.03214	Similar
1154	[K].IGQGYLIKDGK.[L]	1xIsobaric Tag [N-Term]; 2xIsobaric Tag [K8; K11]	P39023 [287-297]	0.8	13	1.8	17	2.25	Higher
1155	[K].IGRIEDVTPIPSDSTR.[R]	1xIsobaric Tag [N-Term]	P62263 [126-141]	4.29	22	3.28	23	0.764569	Lower
1156	[R].IGSGVER.[M]	1xIsobaric Tag [N-Term]	P52272 [479-485]	1.09	7	1.23	10	1.12844	Higher
1157	[K].IGVHAFQQR.[L]	1xIsobaric Tag [N-Term]	P05161 [36-44]	3.1	12	3.28	13	1.05806	Similar
1158	[R].IGVITNR.[E]	1xIsobaric Tag [N-Term]	P62701 [192-198]	1.58	8	2.1	10	1.32911	Higher
1159	[R].IGVLDEGK.[M]	1xIsobaric Tag [N-Term]; 1xIsobaric Tag [K8]	P46781 [84-91]	2.05	13	2.8	13	1.36585	Higher
1160	[K].IGVNQPK.[R]	1xIsobaric Tag [N-Term]; 1xIsobaric Tag [K7]	P78371 [224-230]	2.28	10	1.94	10	0.850877	Lower
1161	[K].IHAGPITK.[H]	1xIsobaric Tag [N-Term]; 1xIsobaric Tag [K8]	P62333 [315-322]	2.47	10	3.66	12	1.48178	Higher
1162	[R].IHCLENVDK.[A]	1xCarbamidomethyl [C3]; 1xIsobaric Tag [N-Term]; 1xIsobaric Tag [K9]	Q01082 [110-118]	2.71	11	3.45	15	1.27306	Higher
1163	[R].IHDPQLLTER.[A]	1xIsobaric Tag [N-Term]	P14868 [432-441]	3.68	14	4.85	14	1.31793	Higher
1164	[R].IHDVLCK.[L]	1xCarbamidomethyl [C6]; 1xIsobaric Tag [N-Term]; 1xIsobaric Tag [K7]	P42704 [858-864]	1.52	8	3.25	10	2.13816	Higher
1165	[R].IHEGCEEPATHNALAK.[I]	1xCarbamidomethyl [C5]; 1xIsobaric Tag [N-Term]; 1xIsobaric Tag [K16]	Q00610 [866-881]	4.21	18	7.27	28	1.72684	Higher
1166	[K].IHEPIMLK.[Y]	1xOxidation [M6]; 1xIsobaric Tag [N-Term]; 1xIsobaric Tag [K8]	Q14152 [46-53]	2.1	10	2.84	10	1.35238	Higher
1167	[R].IHGVGFK.[K]	1xIsobaric Tag [N-Term]; 1xIsobaric Tag [K7]	P62899 [33-39]	2.04	10	3.98	11	1.95098	Higher
1168	[K].IHIDLPNEQAR.[L]	1xIsobaric Tag [N-Term]	P62333 [299-309]	3.43	13	4.09	14	1.19242	Higher
1169	[R].IHLLAAR.[G]	1xIsobaric Tag [N-Term]	Q9BSJ8 [333-339]	2.42	8	2.92	9	1.20661	Higher
1170	[K].IHMGSCAENTAK.[K]	1xCarbamidomethyl [C6]; 1xIsobaric Tag [N-Term]; 1xIsobaric Tag [K12]	P24752 [191-202]	3.05	15	4.06	18	1.33115	Higher
1171	[K].IHPQTIIAGWR.[E]	1xIsobaric Tag [N-Term]	P78371 [121-131]	2.23	11	3.85	14	1.72646	Higher
1172	[K].IHPTSVISGYR.[L]	1xIsobaric Tag [N-Term]	P17987 [112-122]	1.67	12	4	15	2.39521	Higher
1173	[K].IHQETFGK.[S]	1xIsobaric Tag [N-Term]; 1xIsobaric Tag [K8]	Q15393 [102-109]	1.94	10	1.95	11	1.00515	Similar
1174	[R].IHSEIVK.[Q]	1xIsobaric Tag [N-Term]; 1xIsobaric Tag [K7]	P11216 [459-465]	2.83	10	3.72	10	1.31449	Higher
1175	[R].IHVIDHSGAR.[L]	1xIsobaric Tag [N-Term]	Q99426 [85-94]	3.51	12	4.83	14	1.37607	Higher
1176	[K].IIDRRPER.[R]	1xIsobaric Tag [N-Term]	Q8NC51 [123-130]	1.34	7	1.71	5	1.27612	Higher
1177	[K].IIFEDDR.[C]	1xIsobaric Tag [N-Term]	P49773 [31-37]	1.61	7	2.42	11	1.50311	Higher
1178	[K].IILPEGAK.[N]	1xIsobaric Tag [N-Term]; 1xIsobaric Tag [K8]	P04843 [372-379]	2.06	9	2.38	13	1.15534	Higher
1179	[K].IILTARPFR.[L]	1xIsobaric Tag [N-Term]	Q14697 [149-157]	1.08	6	2.02	12	1.87037	Higher
1180	[R].IINEPTAAAIAYGLDKK.[GV]	1xIsobaric Tag [N-Term]; 2xIsobaric Tag [K16; K17]	P11142 [172-188]	4.85	26	6.5	31	1.34021	Higher
1181	[R].IINEPTAAAIAYGLDKR.[E]	1xIsobaric Tag [N-Term]; 1xIsobaric Tag [K16]	P11021 [198-214]	3.28	23	6.29	30	1.91768	Higher
1182	[K].IINNTENLVR.[E]	1xIsobaric Tag [N-Term]	Q9Y617 [52-61]	1.94	13	2.05	16	1.0567	Similar
1183	[R].IIPGFMCQGGDFTR.[H]	1xCarbamidomethyl [C7]; 1xIsobaric Tag [N-Term]	P62937 [56-69]	3.17	16	2.42	21	0.763407	Lower
1184	[R].IIPGFMCQGGDFTR.[H]	1xCarbamidomethyl [C7]; 1xOxidation [M6]; 1xIsobaric Tag [N-Term]	P62937 [56-69]	2.65	15	3.46	20	1.30566	Higher
1185	[K].IISNASCTTNCLAPLAK.[V]	2xCarbamidomethyl [C7; C11]; 1xIsobaric Tag [N-Term]; 1xIsobaric Tag [K17]	P04406 [146-162]	6.02	28	5.39	30	0.895349	Lower
1186	[R].IISSIEQK.[E]	1xIsobaric Tag [N-Term]; 1xIsobaric Tag [K8]	P62258 [62-69]	2.45	11	2.96	13	1.20816	Higher
1187	[R].IIYGGSVTGATCK.[E]	1xCarbamidomethyl [C12]; 1xIsobaric Tag [N-Term]; 1xIsobaric Tag [K13]	P60174 [207-219]	2.75	12	5.01	23	1.82182	Higher
1188	[K].IKDTVLQR.[T]	1xIsobaric Tag [N-Term]; 1xIsobaric Tag [K2]	P22102 [250-257]	1.47	8	0.81	11	0.55102	Lower
1189	[K].IKFPLPHR.[V]	1xIsobaric Tag [N-Term]; 1xIsobaric Tag [K2]	Q02543 [150-157]	2.09	9	2.07	10	0.990431	Similar
1190	[K].IKLNGLENR.[V]	1xIsobaric Tag [N-Term]; 1xIsobaric Tag [K2]	O75369 [947-955]	1.7	8	1.49	10	0.876471	Lower
1191	[R].IKNCLNPQFSK.[T]	1xCarbamidomethyl [C4]; 1xIsobaric Tag [N-Term]; 2xIsobaric Tag [K2; K11]	O75131 [51-61]	2.42	14	2.13	14	0.880165	Lower
1192	[R].IKPVLMMNK.[M]	1xIsobaric Tag [N-Term]; 2xIsobaric Tag [K2; K9]	P13639 [151-159]	2.56	12	3.52	14	1.375	Higher
1193	[R].IKVFGPGIEGK.[D]	1xIsobaric Tag [N-Term]; 2xIsobaric Tag [K2; K11]	O75369 [1231-1241]	2.15	17	3.41	18	1.58605	Higher
1194	[K].ILADATAK.[M]	1xIsobaric Tag [N-Term]; 1xIsobaric Tag [K8]	Q9Y490 [862-869]	1.37	12	3.06	13	2.23358	Higher
1195	[K].ILAEGGGAK.[F]	1xIsobaric Tag [N-Term]; 1xIsobaric Tag [K9]	P49411 [83-91]	2.78	15	2.63	15	0.946043	Similar
1196	[K].ILCAHGGR.[M]	1xCarbamidomethyl [C3]; 1xIsobaric Tag [N-Term]	Q7Z2W4 [13-20]	2.51	7	1.77	9	0.705179	Lower
1197	[R].ILEQQNSSR.[T]	1xIsobaric Tag [N-Term]	Q16181 [417-425]	2.55	12	2.37	14	0.929412	Similar
1198	[R].ILFRPVASQLPR.[I]	1xIsobaric Tag [N-Term]	P35232 [94-105]	1.4	11	3.25	18	2.32143	Higher
1199	[R].ILGAVAK.[V]	1xIsobaric Tag [N-Term]; 1xIsobaric Tag [K7]	P18206 [824-830]	2.4	11	2.43	11	1.0125	Similar
1200	[R].ILGPGLNK.[A]	1xIsobaric Tag [N-Term]; 1xIsobaric Tag [K8]	P62906 [123-130]	1.91	12	2.52	12	1.31937	Higher
1201	[K].ILGPQGNTIKR.[L]	1xIsobaric Tag [N-Term]; 1xIsobaric Tag [K10]	Q07666 [176-186]	2.38	12	2	15	0.840336	Lower
1202	[R].ILKSPEIQR.[A]	1xIsobaric Tag [N-Term]; 1xIsobaric Tag [K3]	P36578 [292-300]	2.04	10	1.54	14	0.754902	Lower
1203	[R].ILLEAAR.[I]	1xIsobaric Tag [N-Term]	P49189 [76-82]	1.36	7	1.93	11	1.41912	Higher
1204	[K].ILLNACCPGWVR.[T]	2xCarbamidomethyl [C6; C7]; 1xIsobaric Tag [N-Term]	P16152 [221-232]	3.3	18	3.87	17	1.17273	Higher
1205	[K].ILLSSGR.[D]	1xIsobaric Tag [N-Term]	P78371 [51-57]	1.43	7	2.06	10	1.44056	Higher
1206	[R].ILRPWQSSETR.[S]	1xIsobaric Tag [N-Term]	Q15637 [261-271]	1.48	9	2.04	15	1.37838	Higher
1207	[R].ILSGVVTK.[M]	1xIsobaric Tag [N-Term]; 1xIsobaric Tag [K8]	P62280 [72-79]	2.18	13	3.13	13	1.43578	Higher
1208	[R].ILSHGGFR.[K]	1xIsobaric Tag [N-Term]	Q12905 [320-327]	2.46	9	3	9	1.21951	Higher
1209	[K].ILVPEGTR.[D]	1xIsobaric Tag [N-Term]	P10515 [275-282]	1.66	8	2.07	9	1.24699	Higher
1210	[K].ILYSQCGDVMR.[A]	1xCarbamidomethyl [C6]; 1xIsobaric Tag [N-Term]	P60660 [27-37]	3.27	14	3.03	19	0.926606	Similar
1211	[R].IMGPNYTPGKK.[E]	1xIsobaric Tag [N-Term]; 2xIsobaric Tag [K10; K11]	P13639 [429-439]	1.3	14	2.85	17	2.19231	Higher
1212	[K].IMKDLDQCR.[D]	1xCarbamidomethyl [C8]; 1xIsobaric Tag [N-Term]; 1xIsobaric Tag [K3]	P60903 [55-63]	1.23	9	1.58	10	1.28455	Higher
1213	[R].IMNTFSVVPSPK.[V]	1xIsobaric Tag [N-Term]; 1xIsobaric Tag [K12]	Q13509 [163-174]	3.38	19	4.22	20	1.24852	Higher
1214	[R].IMNTFSVVPSPK.[V]	1xOxidation [M2]; 1xIsobaric Tag [N-Term]; 1xIsobaric Tag [K12]	Q13509 [163-174]	3.35	18	3.32	20	0.991045	Similar
1215	[R].IMQIHSR.[K]	1xIsobaric Tag [N-Term]	P17980 [365-371]	2.2	7	2.93	9	1.33182	Higher
1216	[K].IMSSPLSK.[E]	1xIsobaric Tag [N-Term]; 1xIsobaric Tag [K8]	P61254 [29-36]	2.19	12	2.61	13	1.19178	Higher
1217	[R].INEILSNALK.[R]	1xIsobaric Tag [N-Term]; 1xIsobaric Tag [K10]	P52272 [372-381]	3.32	16	3.91	17	1.17771	Higher
1218	[K].INEKPQVIADYESGR.[A]	1xIsobaric Tag [N-Term]; 1xIsobaric Tag [K4]	O60869 [99-113]	2.98	22	2.41	26	0.808725	Lower
1219	[R].INISEGNCPER.[I]	1xCarbamidomethyl [C8]; 1xIsobaric Tag [N-Term]	Q15366 [47-57]	2.89	14	3.28	18	1.13495	Higher
1220	[K].INLIAPPR.[Y]	1xIsobaric Tag [N-Term]	P05198 [227-234]	1.32	10	2.04	12	1.54545	Higher
1221	[K].INSITVDNCKK.[L]	1xCarbamidomethyl [C9]; 1xIsobaric Tag [N-Term]; 2xIsobaric Tag [K10; K11]	Q01518 [367-377]	1.57	15	2.27	18	1.44586	Higher
1222	[R].INVSGLTTK.[N]	1xIsobaric Tag [N-Term]; 1xIsobaric Tag [K9]	P17174 [388-396]	3.09	14	1.46	14	0.472492	Lower
1223	[R].INVYYNEATGGK.[Y]	1xIsobaric Tag [N-Term]; 1xIsobaric Tag [K12]	P68371 [47-58]	3.54	19	4.36	21	1.23164	Higher
1224	[K].INYTEGR.[A]	1xIsobaric Tag [N-Term]	P06744 [90-96]	1.56	7	2.36	11	1.51282	Higher
1225	[R].IPAHQVLYSTSGENASGK.[Y]	1xIsobaric Tag [N-Term]; 1xIsobaric Tag [K18]	Q9NZM1 [791-808]	4.67	23	5.52	28	1.18201	Higher
1226	[K].IPAMTIAK.[N]	1xIsobaric Tag [N-Term]; 1xIsobaric Tag [K8]	P10809 [474-481]	2.09	10	2.07	13	0.990431	Similar
1227	[K].IPDWFLNR.[Q]	1xIsobaric Tag [N-Term]	P62269 [79-86]	2.15	9	2.19	12	1.0186	Similar
1228	[K].IPVHPNDHVNK.[S]	1xIsobaric Tag [N-Term]; 1xIsobaric Tag [K11]	P07954 [173-183]	2.53	11	3.95	17	1.56126	Higher
1229	[R].IQAGAEAK.[A]	1xIsobaric Tag [N-Term]; 1xIsobaric Tag [K8]	Q9UNF1 [531-538]	2.2	13	2.84	12	1.29091	Higher
1230	[K].IQASTMAFK.[Q]	1xIsobaric Tag [N-Term]; 1xIsobaric Tag [K9]	P37802 [80-88]	3.1	15	3.59	15	1.15806	Higher
1231	[K].IQASTMAFK.[Q]	1xOxidation [M6]; 1xIsobaric Tag [N-Term]; 1xIsobaric Tag [K9]	P37802 [80-88]	1.69	13	2.8	15	1.6568	Higher
1232	[R].IQEAGTEVVK.[A]	1xIsobaric Tag [N-Term]; 1xIsobaric Tag [K10]	P40926 [230-239]	3.86	17	4	17	1.03627	Similar
1233	[K].IQHILCTGNLCTK.[E]	2xCarbamidomethyl [C6; C11]; 1xIsobaric Tag [N-Term]; 1xIsobaric Tag [K13]	Q9UBQ0 [31-43]	2.34	18	3.32	19	1.4188	Higher
1234	[K].IQNDAGVR.[I]	1xIsobaric Tag [N-Term]	Q96AE4 [301-308]	1.86	10	2.3	13	1.23656	Higher
1235	[K].IQNGAQGIR.[F]	1xIsobaric Tag [N-Term]	P31943 [36-44]	2.16	9	2.46	14	1.13889	Higher
1236	[K].IQNGTSGIR.[F]	1xIsobaric Tag [N-Term]	P55795 [36-44]	1.88	11	1.74	13	0.925532	Similar
1237	[K].IQQDSGCK.[V]	1xCarbamidomethyl [C7]; 1xIsobaric Tag [N-Term]; 1xIsobaric Tag [K8]	Q92945 [170-177]	2.61	13	2.88	13	1.10345	Higher
1238	[K].IQSTPVK.[Q]	1xIsobaric Tag [N-Term]; 1xIsobaric Tag [K7]	P62820 [192-198]	2.17	10	2.28	10	1.05069	Similar
1239	[R].IQTESHR.[V]	1xIsobaric Tag [N-Term]	Q8NC56 [475-481]	2.28	8	2.96	10	1.29825	Higher
1240	[R].IQTQPGYANTLR.[D]	1xIsobaric Tag [N-Term]	Q00325 [190-201]	3.53	14	2.98	20	0.844193	Lower
1241	[R].IQVWHAEHR.[G]	1xIsobaric Tag [N-Term]	P15311 [172-180]	3.07	10	3.22	9	1.04886	Similar
1242	[R].IQVWHEEHR.[G]	1xIsobaric Tag [N-Term]	P26038 [172-180]	3.02	10	3.9	15	1.29139	Higher
1243	[K].IREEFPDR.[I]	1xIsobaric Tag [N-Term]	P04350 [155-162]	1.72	8	1.98	10	1.15116	Higher
1244	[R].IREESGAR.[I]	1xIsobaric Tag [N-Term]	Q15365 [39-46]	2.31	13	2.08	11	0.900433	Similar
1245	[R].IRGINGVSPK.[V]	1xIsobaric Tag [N-Term]; 1xIsobaric Tag [K10]	P18124 [95-104]	2.62	11	2.02	8	0.770992	Lower
1246	[R].IRIDSLSAQLSQLQK.[Q]	1xIsobaric Tag [N-Term]; 1xIsobaric Tag [K15]	P02545 [297-311]	5	19	6.37	21	1.274	Higher
1247	[R].ISASSATR.[E]	1xIsobaric Tag [N-Term]	P49023 [257-264]	1.57	8	2.07	13	1.31847	Higher
1248	[K].ISETTAR.[T]	1xIsobaric Tag [N-Term]	P17858 [145-151]	1.47	6	1.59	10	1.08163	Similar
1249	[R].ISEVLQK.[L]	1xIsobaric Tag [N-Term]; 1xIsobaric Tag [K7]	Q07065 [200-206]	1.99	10	2.6	11	1.30653	Higher
1250	[R].ISGLIYEETR.[G]	1xIsobaric Tag [N-Term]	P62805 [47-56]	2.89	14	3.49	17	1.20761	Higher
1251	[K].ISIGNVVK.[T]	1xIsobaric Tag [N-Term]; 1xIsobaric Tag [K8]	Q9Y490 [8-15]	3.12	13	2.04	13	0.653846	Lower
1252	[K].ISIPDVGLHLK.[G]	1xIsobaric Tag [N-Term]; 1xIsobaric Tag [K11]	Q09666 [1451-1461]	2.82	12	4.29	18	1.52128	Higher
1253	[R].ISLADIAQK.[L]	1xIsobaric Tag [N-Term]; 1xIsobaric Tag [K9]	O43242 [417-425]	2.34	14	3.01	15	1.28632	Higher
1254	[R].ISLPLPNFSSLNLR.[E]	1xIsobaric Tag [N-Term]	P08670 [411-424]	3.94	19	1.67	19	0.423858	Lower
1255	[K].ISMPEVDLNLKGPK.[MV]	1xIsobaric Tag [N-Term]; 2xIsobaric Tag [K11; K14]	Q09666 [4129-4142]	1.69	14	5.01	24	2.9645	Higher
1256	[R].ISQLEMAR.[Q]	1xIsobaric Tag [N-Term]	P26038 [428-435]	1.25	11	2.36	13	1.888	Higher
1257	[K].ISRPGDSDDSR.[S]	1xIsobaric Tag [N-Term]	P14866 [179-189]	1.81	16	2.33	17	1.28729	Higher
1258	[K].ISSDLDGHPVPK.[Q]	1xIsobaric Tag [N-Term]; 1xIsobaric Tag [K12]	P29401 [103-114]	1.65	19	3.65	20	2.21212	Higher
1259	[K].ISSIQSIVPALEIANAHR.[K]	1xIsobaric Tag [N-Term]	P10809 [251-268]	6.41	22	5.4	22	0.842434	Lower
1260	[K].ISSLLEEQFQQGK.[L]	1xIsobaric Tag [N-Term]; 1xIsobaric Tag [K13]	P62241 [158-170]	4.78	23	4.8	22	1.00418	Similar
1261	[K].ISSPTETER.[C]	1xIsobaric Tag [N-Term]	P31949 [4-12]	2.05	11	2.84	14	1.38537	Higher
1262	[R].ISSSSFSR.[V]	1xIsobaric Tag [N-Term]	P05787 [33-40]	1.69	9	2.29	13	1.35503	Higher
1263	[R].ISVAAASK.[L]	1xIsobaric Tag [N-Term]; 1xIsobaric Tag [K8]	P28074 [133-140]	2.58	12	2.84	13	1.10078	Higher
1264	[R].ISVYYNEATGGK.[Y]	1xIsobaric Tag [N-Term]; 1xIsobaric Tag [K12]	P07437 [47-58]	4.73	20	5.02	21	1.06131	Similar
1265	[K].ITDDSRR.[C]	1xIsobaric Tag [N-Term]	O75369 [1908-1914]	1.69	10	2.47	9	1.46154	Higher
1266	[K].ITDSAGHILYSK.[E]	1xIsobaric Tag [N-Term]; 1xIsobaric Tag [K12]	P49755 [76-87]	1.43	16	2.35	17	1.64336	Higher
1267	[R].ITEAEKNER.[V]	1xIsobaric Tag [N-Term]; 1xIsobaric Tag [K6]	P15311 [518-526]	1.45	10	1.51	14	1.04138	Similar
1268	[R].ITEFCHR.[F]	1xCarbamidomethyl [C5]; 1xIsobaric Tag [N-Term]	P07237 [339-345]	2.65	8	3.26	11	1.23019	Higher
1269	[R].ITESEEVVSR.[E]	1xIsobaric Tag [N-Term]	P02545 [63-72]	2.71	15	3.22	17	1.18819	Higher
1270	[K].ITGCASPGK.[T]	1xCarbamidomethyl [C4]; 1xIsobaric Tag [N-Term]; 1xIsobaric Tag [K9]	P50991 [376-384]	3.1	14	2.4	14	0.774194	Lower
1271	[K].ITITNDQNR.[L]	1xIsobaric Tag [N-Term]	P11021 [524-532]	2.38	11	2.65	14	1.11345	Higher
1272	[K].ITKPGSIDSNNQLFAPGGR.[L]	1xIsobaric Tag [N-Term]; 1xIsobaric Tag [K3]	Q04637 [1072-1090]	6.19	29	3.82	31	0.617124	Lower
1273	[K].ITLDNAYMEK.[C]	1xIsobaric Tag [N-Term]; 1xIsobaric Tag [K10]	P14618 [142-151]	3.73	17	3.54	17	0.949062	Similar
1274	[K].ITLPVDFVTADKFDENAK.[T]	1xIsobaric Tag [N-Term]; 2xIsobaric Tag [K12; K18]	P00558 [280-297]	2.36	18	4.52	33	1.91525	Higher
1275	[K].ITLQDVVSHSK.[K]	1xIsobaric Tag [N-Term]; 1xIsobaric Tag [K11]	P46940 [925-935]	1.38	15	4.56	17	3.30435	Higher
1276	[K].ITNDFYPEEDGKTK.[G]	1xIsobaric Tag [N-Term]; 2xIsobaric Tag [K12; K14]	P55884 [217-230]	3.19	19	3.69	22	1.15674	Higher
1277	[R].ITNHIHVR.[I]	1xIsobaric Tag [N-Term]	P49736 [277-284]	0.93	9	3.04	11	3.26882	Higher
1278	[R].ITPEEAK.[Y]	1xIsobaric Tag [N-Term]; 1xIsobaric Tag [K7]	P62701 [114-120]	2.01	10	2.16	10	1.07463	Similar
1279	[R].ITPSYVAFTPEGER.[L]	1xIsobaric Tag [N-Term]	P11021 [61-74]	3.58	17	4.65	21	1.29888	Higher
1280	[K].ITTSHPR.[V]	1xIsobaric Tag [N-Term]	Q9BW19 [62-68]	2.09	7	2.31	9	1.10526	Higher
1281	[K].ITVTSEVPFSKR.[Y]	1xIsobaric Tag [N-Term]; 1xIsobaric Tag [K11]	P35268 [70-81]	2.17	15	3.08	17	1.41935	Higher
1282	[K].IVADKDYSVTANSK.[I]	1xIsobaric Tag [N-Term]; 2xIsobaric Tag [K5; K14]	P07195 [78-91]	2.34	22	3.68	25	1.57265	Higher
1283	[K].IVAERPGTNSTGPAPMAPPR.[A]	1xIsobaric Tag [N-Term]	Q13263 [408-427]	3.26	28	1.99	27	0.610429	Lower
1284	[R].IVAPPGGR.[AS]	1xIsobaric Tag [N-Term]	Q16555 [558-565]	1.6	9	1.27	8	0.79375	Lower
1285	[R].IVEDEPNKICEADR.[V]	1xCarbamidomethyl [C10]; 1xIsobaric Tag [N-Term]; 1xIsobaric Tag [K8]	P55060 [76-89]	3.45	17	2.8	24	0.811594	Lower
1286	[K].IVGCSVHK.[G]	1xCarbamidomethyl [C4]; 1xIsobaric Tag [N-Term]; 1xIsobaric Tag [K8]	P07910 [43-50]	1.33	10	3.56	13	2.67669	Higher
1287	[R].IVGHLTHALK.[Q]	1xIsobaric Tag [N-Term]; 1xIsobaric Tag [K10]	P24752 [394-403]	2.18	14	4.49	16	2.05963	Higher
1288	[K].IVGPSGAAVPCKVEPGLGADNSVVR.[F]	1xCarbamidomethyl [C11]; 1xIsobaric Tag [N-Term]; 1xIsobaric Tag [K12]	P21333 [1008-1032]	4.81	35	4.52	46	0.939709	Similar
1289	[R].IVLQIDNAR.[L]	1xIsobaric Tag [N-Term]	P08727 [151-159]	2.25	11	2.72	15	1.20889	Higher
1290	[K].IVPHLLR.[S]	1xIsobaric Tag [N-Term]	Q5VYK3 [337-343]	2.28	7	3.19	10	1.39912	Higher
1291	[K].IVSGKDYNVTANSK.[L]	1xIsobaric Tag [N-Term]; 2xIsobaric Tag [K5; K14]	P00338 [77-90]	2.53	22	3.35	25	1.32411	Higher
1292	[R].IVTCGTDR.[N]	1xCarbamidomethyl [C4]; 1xIsobaric Tag [N-Term]	O15143 [67-74]	2.05	9	1.2	11	0.585366	Lower
1293	[R].IVTDRETGSSK.[G]	1xIsobaric Tag [N-Term]; 1xIsobaric Tag [K11]	P19338 [600-610]	1.78	19	1.25	15	0.702247	Lower
1294	[K].IVYPTEK.[V]	1xIsobaric Tag [N-Term]; 1xIsobaric Tag [K7]	Q14847 [11-17]	2.06	10	2.32	11	1.12621	Higher
1295	[K].IWDLEGK.[I]	1xIsobaric Tag [N-Term]; 1xIsobaric Tag [K7]	P63244 [258-264]	2.57	11	2.43	11	0.945525	Similar
1296	[R].IYDLNKPEAEPK.[E]	1xIsobaric Tag [N-Term]; 2xIsobaric Tag [K6; K12]	Q9Y3F4 [126-137]	1.46	11	2.28	19	1.56164	Higher
1297	[K].IYHPNVDK.[L]	1xIsobaric Tag [N-Term]; 1xIsobaric Tag [K8]	P61088 [75-82]	0.62	9	2.72	12	4.3871	Higher
1298	[K].IYHPNVDKLGR.[I]	1xIsobaric Tag [N-Term]; 1xIsobaric Tag [K8]	P61088 [75-85]	1.83	12	2.78	13	1.51913	Higher
1299	[K].IYIDSNNNPER.[F]	1xIsobaric Tag [N-Term]	Q00610 [882-892]	3.33	16	3.42	18	1.02703	Similar
1300	[K].IYPGHGR.[R]	1xIsobaric Tag [N-Term]	P83731 [13-19]	2.27	8	2.76	9	1.21586	Higher
1301	[K].KAAEVLNK.[H]	1xIsobaric Tag [N-Term]; 2xIsobaric Tag [K1; K8]	P52272 [127-134]	2.44	10	1.65	11	0.67623	Lower
1302	[R].KACQIFVR.[N]	1xCarbamidomethyl [C3]; 1xIsobaric Tag [N-Term]; 1xIsobaric Tag [K1]	P52272 [651-658]	2.69	9	1.52	10	0.565056	Lower
1303	[K].KAEGAPNQGR.[K]	1xIsobaric Tag [N-Term]; 1xIsobaric Tag [K1]	Q9P2E9 [211-220]	3.47	12	1.94	11	0.559078	Lower
1304	[R].KAGNFYVPAEPK.[L]	1xIsobaric Tag [N-Term]; 2xIsobaric Tag [K1; K12]	P18124 [77-88]	2.97	12	3.16	16	1.06397	Similar
1305	[R].KAMEAVAAQGK.[A]	1xIsobaric Tag [N-Term]; 2xIsobaric Tag [K1; K11]	P18669 [241-251]	2.64	15	4.14	17	1.56818	Higher
1306	[R].KAQCPIVER.[L]	1xCarbamidomethyl [C4]; 1xIsobaric Tag [N-Term]; 1xIsobaric Tag [K1]	P46782 [63-71]	3.02	11	1.25	11	0.413907	Lower
1307	[K].KAQQELEEQTRR.[A]	1xIsobaric Tag [N-Term]; 1xIsobaric Tag [K1]	P26038 [360-371]	2.47	11	1.33	19	0.538462	Lower
1308	[R].KASDVHEVR.[K]	1xIsobaric Tag [N-Term]; 1xIsobaric Tag [K1]	P14618 [247-255]	2.94	13	2.6	14	0.884354	Lower
1309	[R].KASDVHEVRK.[V]	1xIsobaric Tag [N-Term]; 2xIsobaric Tag [K1; K10]	P14618 [247-256]	1.67	10	2.33	9	1.39521	Higher
1310	[K].KAVAISLPK.[G]	1xIsobaric Tag [N-Term]; 2xIsobaric Tag [K1; K9]	P50454 [300-308]	2.55	12	3.13	14	1.22745	Higher
1311	[R].KAVVVCPK.[D]	1xCarbamidomethyl [C6]; 1xIsobaric Tag [N-Term]; 2xIsobaric Tag [K1; K8]	Q00839 [602-609]	2.85	9	2.46	12	0.863158	Lower
1312	[R].KAYGQALAK.[L]	1xIsobaric Tag [N-Term]; 2xIsobaric Tag [K1; K9]	P29401 [319-327]	2.1	11	3.14	15	1.49524	Higher
1313	[R].KCEPIVMTVPR.[K]	1xCarbamidomethyl [C2]; 1xIsobaric Tag [N-Term]; 1xIsobaric Tag [K1]	Q9BR76 [344-354]	3	13	1.95	11	0.65	Lower
1314	[R].KCSTPEEIK.[K]	1xCarbamidomethyl [C2]; 1xIsobaric Tag [N-Term]; 2xIsobaric Tag [K1; K9]	P60981 [22-30]	2.04	12	2.08	12	1.01961	Similar
1315	[R].KDDEVQVVR.[G]	1xIsobaric Tag [N-Term]; 1xIsobaric Tag [K1]	P61254 [51-59]	3.32	11	2.08	12	0.626506	Lower
1316	[K].KDEDLFR.[E]	1xIsobaric Tag [N-Term]; 1xIsobaric Tag [K1]	O75531 [54-60]	1.58	7	1.43	9	0.905063	Similar
1317	[R].KDLYANTVLSGGTTMYPGIADR.[M]	1xOxidation [M15]; 1xIsobaric Tag [N-Term]; 1xIsobaric Tag [K1]	P60709 [291-312]	4.88	24	7.93	34	1.625	Higher
1318	[R].KDSETGENIR.[Q]	1xIsobaric Tag [N-Term]; 1xIsobaric Tag [K1]	P38646 [625-634]	3.2	13	2.23	16	0.696875	Lower
1319	[R].KDVGRPQPGR.[E]	1xIsobaric Tag [N-Term]; 1xIsobaric Tag [K1]	P37802 [40-49]	1.82	10	1.4	13	0.769231	Lower
1320	[R].KEAESSPFVER.[L]	1xIsobaric Tag [N-Term]; 1xIsobaric Tag [K1]	P14625 [547-557]	3.7	15	1.12	10	0.302703	Lower
1321	[R].KEDMTYAVR.[K]	1xIsobaric Tag [N-Term]; 1xIsobaric Tag [K1]	Q07955 [165-173]	1.77	11	1.92	12	1.08475	Similar
1322	[K].KEECPAVR.[L]	1xCarbamidomethyl [C4]; 1xIsobaric Tag [N-Term]; 1xIsobaric Tag [K1]	P07237 [309-316]	1.96	10	1.1	13	0.561224	Lower
1323	[R].KEEPSNNVK.[L]	1xIsobaric Tag [N-Term]; 2xIsobaric Tag [K1; K9]	Q14974 [183-191]	3.38	12	2.77	15	0.819527	Lower
1324	[K].KELSDIAHR.[I]	1xIsobaric Tag [N-Term]; 1xIsobaric Tag [K1]	P04075 [14-22]	2.54	10	3.35	14	1.3189	Higher
1325	[K].KEMQPTHPIR.[L]	1xIsobaric Tag [N-Term]; 1xIsobaric Tag [K1]	P63104 [158-167]	3.53	12	2.46	11	0.696884	Lower
1326	[KR].KENPLQFK.[F]	1xIsobaric Tag [N-Term]; 2xIsobaric Tag [K1; K8]	P35241 [72-79]	1.43	9	3.05	13	2.13287	Higher
1327	[R].KESPLLFK.[F]	1xIsobaric Tag [N-Term]; 2xIsobaric Tag [K1; K8]	P26038 [72-79]	1.51	9	3.1	12	2.05298	Higher
1328	[K].KFAETQPK.[K]	1xIsobaric Tag [N-Term]; 2xIsobaric Tag [K1; K8]	P26641 [220-227]	1	12	2.42	12	2.42	Higher
1329	[K].KFHTVSGSK.[C]	1xIsobaric Tag [N-Term]; 2xIsobaric Tag [K1; K9]	Q99729 [215-223]	1.39	6	1.67	8	1.20144	Higher
1330	[K].KFPVTENSK.[G]	1xIsobaric Tag [N-Term]; 2xIsobaric Tag [K1; K9]	P43490 [331-339]	2.62	11	2.87	15	1.09542	Similar
1331	[R].KGAEPSGGAAR.[G]	1xIsobaric Tag [N-Term]; 1xIsobaric Tag [K1]	O00762 [18-28]	3.45	12	1.47	9	0.426087	Lower
1332	[R].KGAGSVFR.[A]	1xIsobaric Tag [N-Term]; 1xIsobaric Tag [K1]	P62917 [10-17]	1.63	7	0.88	10	0.539877	Lower
1333	[K].KGAVECCPNCR.[G]	3xCarbamidomethyl [C6; C7; C10]; 1xIsobaric Tag [N-Term]; 1xIsobaric Tag [K1]	P31689 [144-154]	4.11	15	2.8	18	0.681265	Lower
1334	[R].KGCVITISGR.[M]	1xCarbamidomethyl [C3]; 1xIsobaric Tag [N-Term]; 1xIsobaric Tag [K1]	O00154 [286-295]	2.62	12	1.84	14	0.70229	Lower
1335	[K].KGDECELLGHSK.[N]	1xCarbamidomethyl [C5]; 1xIsobaric Tag [N-Term]; 2xIsobaric Tag [K1; K12]	P49411 [289-300]	3.2	10	3.31	17	1.03438	Similar
1336	[K].KGDIIQLQR.[R]	1xIsobaric Tag [N-Term]; 1xIsobaric Tag [K1]	P07814 [666-674]	1.63	10	1.5	11	0.920245	Similar
1337	[K].KGDIVDIK.[G]	1xIsobaric Tag [N-Term]; 2xIsobaric Tag [K1; K8]	P46778 [36-43]	1.29	9	2.37	11	1.83721	Higher
1338	[K].KGDSSAEELK.[L]	1xIsobaric Tag [N-Term]; 2xIsobaric Tag [K1; K10]	P26373 [136-145]	2.54	13	2.58	16	1.01575	Similar
1339	[K].KGEDFVK.[T]	1xIsobaric Tag [N-Term]; 2xIsobaric Tag [K1; K7]	P40926 [329-335]	1.63	7	1.63	9	1	Similar
1340	[K].KGEGAPIQGK.[K]	1xIsobaric Tag [N-Term]; 2xIsobaric Tag [K1; K10]	Q9P2E9 [539-548]	2.25	10	2.57	14	1.14222	Higher
1341	[R].KGESGQSWPR.[L]	1xIsobaric Tag [N-Term]; 1xIsobaric Tag [K1]	Q15185 [79-88]	3.04	15	1.89	13	0.621711	Lower
1342	[R].KGHAVGDIPGVR.[F]	1xIsobaric Tag [N-Term]; 1xIsobaric Tag [K1]	P62266 [108-119]	4.02	16	3.04	17	0.756219	Lower
1343	[R].KGLVGPELHDR.[L]	1xIsobaric Tag [N-Term]; 1xIsobaric Tag [K1]	Q15149 [3887-3897]	3.48	13	4.01	15	1.1523	Higher
1344	[K].KGQAVDYEGSR.[T]	1xIsobaric Tag [N-Term]; 1xIsobaric Tag [K1]	P13667 [145-155]	3.17	13	2.03	17	0.640379	Lower
1345	[K].KGQGGAGAGDDEEED.[-]	1xIsobaric Tag [N-Term]; 1xIsobaric Tag [K1]	P46781 [180-194]	3.24	20	2.32	25	0.716049	Lower
1346	[R].KGTDVPK.[W]	1xIsobaric Tag [N-Term]; 2xIsobaric Tag [K1; K7]	P07355 [206-212]	1.52	7	1.82	8	1.19737	Higher
1347	[K].KGTVEGFEPADNK.[C]	1xIsobaric Tag [N-Term]; 2xIsobaric Tag [K1; K13]	P37108 [43-55]	4.17	13	3.57	21	0.856115	Lower
1348	[R].KGVITVK.[D]	1xIsobaric Tag [N-Term]; 2xIsobaric Tag [K1; K7]	P10809 [196-202]	1.46	9	2.1	11	1.43836	Higher
1349	[K].KGVNLPGAAVDLPAVSEK.[D]	1xIsobaric Tag [N-Term]; 2xIsobaric Tag [K1; K18]	P14618 [207-224]	4.34	22	6.03	26	1.3894	Higher
1350	[R].KHEGFER.[D]	1xIsobaric Tag [N-Term]; 1xIsobaric Tag [K1]	Q13813 [1274-1280]	1.21	6	3.05	9	2.52066	Higher
1351	[R].KHFGAGGNQR.[I]	1xIsobaric Tag [N-Term]; 1xIsobaric Tag [K1]	Q96QK1 [515-524]	1.25	10	3.97	13	3.176	Higher
1352	[R].KHNQRPTFR.[Q]	1xIsobaric Tag [N-Term]; 1xIsobaric Tag [K1]	P21333 [92-100]	2.81	9	2.22	7	0.790036	Lower
1353	[R].KIGDTSVSYK.[Y]	1xIsobaric Tag [N-Term]; 2xIsobaric Tag [K1; K10]	P20700 [474-483]	1.92	7	2.39	16	1.24479	Higher
1354	[K].KIIETPGIR.[A]	1xIsobaric Tag [N-Term]; 1xIsobaric Tag [K1]	P42704 [909-917]	3	11	2.11	10	0.703333	Lower
1355	[R].KIMSSPLSK.[E]	1xIsobaric Tag [N-Term]; 2xIsobaric Tag [K1; K9]	P61254 [28-36]	2.92	12	1.61	13	0.55137	Lower
1356	[K].KIPVVFR.[L]	1xIsobaric Tag [N-Term]; 1xIsobaric Tag [K1]	P10768 [247-253]	1.64	8	1.47	9	0.896341	Lower
1357	[R].KISSPTGSK.[D]	1xIsobaric Tag [N-Term]; 2xIsobaric Tag [K1; K9]	Q99623 [89-97]	1.69	9	1.43	12	0.846154	Lower
1358	[K].KITIADCGQLE.[-]	1xCarbamidomethyl [C7]; 1xIsobaric Tag [N-Term]; 1xIsobaric Tag [K1]	P62937 [155-165]	2.68	12	2.59	17	0.966418	Similar
1359	[K].KLAPEYEK.[A]	1xIsobaric Tag [N-Term]; 2xIsobaric Tag [K1; K8]	P13667 [211-218]	0.88	8	2.64	12	3	Higher
1360	[K].KLDPAQSASR.[E]	1xIsobaric Tag [N-Term]; 1xIsobaric Tag [K1]	Q13813 [1023-1032]	2.96	12	1.79	14	0.60473	Lower
1361	[R].KLDPGSEETQTLVR.[E]	1xIsobaric Tag [N-Term]; 1xIsobaric Tag [K1]	P26641 [401-414]	4.28	22	3.64	23	0.850467	Lower
1362	[K].KLEAAEER.[R]	1xIsobaric Tag [N-Term]; 1xIsobaric Tag [K1]	P16949 [53-60]	1.54	13	2.26	13	1.46753	Higher
1363	[K].KLEDGPK.[F]	1xIsobaric Tag [N-Term]; 2xIsobaric Tag [K1; K7]	P68104 [386-392]	1.71	11	1.14	10	0.666667	Lower
1364	[R].KLESTESR.[S]	1xIsobaric Tag [N-Term]; 1xIsobaric Tag [K1]	P02545 [420-427]	2.23	9	1.87	8	0.838565	Lower
1365	[R].KLFNLSK.[E]	1xIsobaric Tag [N-Term]; 2xIsobaric Tag [K1; K7]	P62753 [143-149]	1.25	9	1.93	10	1.544	Higher
1366	[R].KLLEGEEER.[L]	1xIsobaric Tag [N-Term]; 1xIsobaric Tag [K1]	P20700 [379-387]	2.38	11	2.46	12	1.03361	Similar
1367	[R].KLNEQSPTR.[C]	1xIsobaric Tag [N-Term]; 1xIsobaric Tag [K1]	O75396 [43-51]	3.34	13	1.63	11	0.488024	Lower
1368	[K].KLNVTEQEK.[I]	1xIsobaric Tag [N-Term]; 2xIsobaric Tag [K1; K9]	P06733 [81-89]	1.95	14	3.29	15	1.68718	Higher
1369	[K].KPAAATVTK.[K]	1xIsobaric Tag [N-Term]; 2xIsobaric Tag [K1; K9]	P16403 [160-168]	3.2	12	2.07	13	0.646875	Lower
1370	[K].KPALVAK.[S]	1xIsobaric Tag [N-Term]; 2xIsobaric Tag [K1; K7]	P29692 [189-195]	2.24	9	2.32	10	1.03571	Similar
1371	[R].KPATSYVR.[T]	1xIsobaric Tag [N-Term]; 1xIsobaric Tag [K1]	P46779 [72-79]	1.32	8	1.87	10	1.41667	Higher
1372	[K].KPEENPASK.[F]	1xIsobaric Tag [N-Term]; 2xIsobaric Tag [K1; K9]	P23588 [578-586]	2.41	10	2.63	13	1.09129	Similar
1373	[R].KPESNAVTK.[T]	1xIsobaric Tag [N-Term]; 2xIsobaric Tag [K1; K9]	P27816 [968-976]	2.46	12	2.25	14	0.914634	Similar
1374	[K].KPHTLLQR.[V]	1xIsobaric Tag [N-Term]; 1xIsobaric Tag [K1]	P49915 [478-485]	0.73	8	3.26	10	4.46575	Higher
1375	[K].KPLTSSSAAPQRPISTQR.[T]	1xIsobaric Tag [N-Term]; 1xIsobaric Tag [K1]	Q15691 [151-168]	4.12	21	2.46	22	0.597087	Lower
1376	[R].KPNEGADGQWK.[K]	1xIsobaric Tag [N-Term]; 2xIsobaric Tag [K1; K11]	Q8NC51 [310-320]	0.88	12	1.65	14	1.875	Higher
1377	[K].KPPPNLFK.[I]	1xIsobaric Tag [N-Term]; 2xIsobaric Tag [K1; K8]	P17655 [219-226]	1.22	8	2.61	11	2.13934	Higher
1378	[R].KPSGLNGEASK.[S]	1xIsobaric Tag [N-Term]; 2xIsobaric Tag [K1; K11]	P16070 [695-705]	2.08	14	2.21	15	1.0625	Similar
1379	[R].KPVTVHSR.[A]	1xIsobaric Tag [N-Term]; 1xIsobaric Tag [K1]	P84098 [53-60]	2.19	8	2.82	10	1.28767	Higher
1380	[R].KPVVGQCTIER.[L]	1xCarbamidomethyl [C7]; 1xIsobaric Tag [N-Term]; 1xIsobaric Tag [K1]	Q9NZM1 [1386-1396]	2.06	14	1.94	17	0.941748	Similar
1381	[R].KQEAEWK.[E]	1xIsobaric Tag [N-Term]; 2xIsobaric Tag [K1; K7]	P09496 [130-136]	1.31	8	1.61	10	1.22901	Higher
1382	[K].KQEALVAR.[Y]	1xIsobaric Tag [N-Term]; 1xIsobaric Tag [K1]	Q13813 [758-765]	1.51	9	1.42	9	0.940397	Similar
1383	[R].KQLAQIK.[E]	1xIsobaric Tag [N-Term]; 2xIsobaric Tag [K1; K7]	P55072 [211-217]	2.13	9	2.12	11	0.995305	Similar
1384	[R].KQPPVSPGTALVGSQK.[E]	1xIsobaric Tag [N-Term]; 2xIsobaric Tag [K1; K16]	P17096 [31-46]	3.93	23	6.9	26	1.75573	Higher
1385	[R].KQPPVSPGTALVGSQKEPSEVPTPK.[R]	1xIsobaric Tag [N-Term]; 3xIsobaric Tag [K1; K16; K25]	P17096 [31-55]	4.27	36	7.36	45	1.72365	Higher
1386	[R].KQSEGLTK.[E]	1xIsobaric Tag [N-Term]; 2xIsobaric Tag [K1; K8]	P51572 [214-221]	1.18	10	2.04	12	1.72881	Higher
1387	[R].KQVVNIPSFIVR.[L]	1xIsobaric Tag [N-Term]; 1xIsobaric Tag [K1]	P46781 [139-150]	2.82	13	3.57	19	1.26596	Higher
1388	[R].KRDAEDDGEEEDD.[-]	1xIsobaric Tag [N-Term]; 1xIsobaric Tag [K1]	Q9BTT0 [256-268]	2.49	13	2.63	14	1.05622	Similar
1389	[R].KRVPDHHPC.[-]	1xCarbamidomethyl [C9]; 1xIsobaric Tag [N-Term]; 1xIsobaric Tag [K1]	P78371 [527-535]	2.17	11	1.78	8	0.820276	Lower
1390	[K].KSADTLWGIQK.[E]	1xIsobaric Tag [N-Term]; 2xIsobaric Tag [K1; K11]	P00338 [318-328]	2.61	12	3.54	18	1.35632	Higher
1391	[R].KSAPATGGVK.[K]	1xIsobaric Tag [N-Term]; 2xIsobaric Tag [K1; K10]	Q16695 [28-37]	2.55	14	3.75	17	1.47059	Higher
1392	[K].KSCCSCCPVGCAK.[C]	5xCarbamidomethyl [C3; C4; C6; C7; C11]; 1xIsobaric Tag [N-Term]; 2xIsobaric Tag [K1; K13]	P04732 [31-43]	3.23	18	4.65	23	1.43963	Higher
1393	[K].KSDPVVSYR.[E]	1xIsobaric Tag [N-Term]; 1xIsobaric Tag [K1]	P13639 [572-580]	1.92	9	1.51	10	0.786458	Lower
1394	[K].KSEAPSGESR.[K]	1xIsobaric Tag [N-Term]; 1xIsobaric Tag [K1]	B5ME19 [200-209]	3.14	12	1.53	11	0.487261	Lower
1395	[R].KSFTPDHVVYAR.[S]	1xIsobaric Tag [N-Term]; 1xIsobaric Tag [K1]	Q6NZI2 [299-310]	4.22	16	2.98	14	0.706161	Lower
1396	[R].KSGVGNIFIK.[N]	1xIsobaric Tag [N-Term]; 2xIsobaric Tag [K1; K10]	P11940 [95-104]	1.73	7	3.28	16	1.89595	Higher
1397	[K].KSLESINSR.[L]	1xIsobaric Tag [N-Term]; 1xIsobaric Tag [K1]	P62888 [9-17]	3.06	12	2.29	14	0.748366	Lower
1398	[R].KSSTPEEVK.[K]	1xIsobaric Tag [N-Term]; 2xIsobaric Tag [K1; K9]	P23528 [22-30]	2.34	11	3.04	14	1.29915	Higher
1399	[K].KSTVLQQQYNR.[V]	1xIsobaric Tag [N-Term]; 1xIsobaric Tag [K1]	Q9Y490 [428-438]	4.12	15	2.53	16	0.614078	Lower
1400	[K].KSYGVENR.[A]	1xIsobaric Tag [N-Term]; 1xIsobaric Tag [K1]	Q8NFJ5 [291-298]	1.79	8	1.44	13	0.804469	Lower
1401	[K].KTANDMIHAENMR.[L]	1xIsobaric Tag [N-Term]; 1xIsobaric Tag [K1]	P26038 [538-550]	1.25	11	4.06	19	3.248	Higher
1402	[K].KTEAPAAPAAQETK.[S]	1xIsobaric Tag [N-Term]; 2xIsobaric Tag [K1; K14]	P80723 [150-163]	4.28	20	2.47	18	0.577103	Lower
1403	[K].KTESASVQGR.[N]	1xIsobaric Tag [N-Term]; 1xIsobaric Tag [K1]	Q9P2E9 [599-608]	2.06	14	1.39	14	0.674757	Lower
1404	[K].KTETQEKNPLPSK.[E]	1xIsobaric Tag [N-Term]; 3xIsobaric Tag [K1; K7; K13]	P62328 [20-32]	2.48	14	2.76	19	1.1129	Higher
1405	[K].KTFEINPR.[H]	1xIsobaric Tag [N-Term]; 1xIsobaric Tag [K1]	P14625 [683-690]	2.63	10	1.21	9	0.460076	Lower
1406	[R].KTLDSVAK.[E]	1xIsobaric Tag [N-Term]; 2xIsobaric Tag [K1; K8]	P02545 [90-97]	2.52	11	2.46	13	0.97619	Similar
1407	[K].KTSATVGPK.[A]	1xIsobaric Tag [N-Term]; 2xIsobaric Tag [K1; K9]	P16104 [120-128]	2.1	9	3.53	15	1.68095	Higher
1408	[R].KTTTTPGR.[K]	1xIsobaric Tag [N-Term]; 1xIsobaric Tag [K1]	P17096 [74-81]	1.89	10	1.53	9	0.809524	Lower
1409	[R].KVGLIAAR.[R]	1xIsobaric Tag [N-Term]; 1xIsobaric Tag [K1]	P62917 [234-241]	1.11	8	1.88	9	1.69369	Higher
1410	[K].KVHPAVVIR.[Q]	1xIsobaric Tag [N-Term]; 1xIsobaric Tag [K1]	P62829 [75-83]	3.08	11	3.54	13	1.14935	Higher
1411	[R].KVIDDTNITR.[L]	1xIsobaric Tag [N-Term]; 1xIsobaric Tag [K1]	P05783 [187-196]	3.46	12	2.64	16	0.763006	Lower
1412	[R].KVPLDER.[I]	1xIsobaric Tag [N-Term]; 1xIsobaric Tag [K1]	Q96TA1 [62-68]	2.14	7	1.48	8	0.691589	Lower
1413	[R].KVQSGNINAAK.[T]	1xIsobaric Tag [N-Term]; 2xIsobaric Tag [K1; K11]	P49368 [21-31]	2.89	13	1.82	18	0.629758	Lower
1414	[R].KVVPCLVTPVTGR.[E]	1xCarbamidomethyl [C5]; 1xIsobaric Tag [N-Term]; 1xIsobaric Tag [K1]	O75369 [987-999]	4.17	15	4.24	19	1.01679	Similar
1415	[K].KYDYDSSSVR.[K]	1xIsobaric Tag [N-Term]; 1xIsobaric Tag [K1]	Q96TA1 [479-488]	2.23	10	1.94	14	0.869955	Lower
1416	[K].KYEPPVPTR.[V]	1xIsobaric Tag [N-Term]; 1xIsobaric Tag [K1]	P62191 [24-32]	2.67	8	2.79	10	1.04494	Similar
1417	[R].KYGLNMCR.[Q]	1xCarbamidomethyl [C7]; 1xIsobaric Tag [N-Term]; 1xIsobaric Tag [K1]	P62273 [33-40]	1.99	9	0.94	10	0.472362	Lower
1418	[K].KYHNVGLSK.[C]	1xIsobaric Tag [N-Term]; 2xIsobaric Tag [K1; K9]	Q14103 [243-251]	1.88	7	3.17	10	1.68617	Higher
1419	[R].LAAEQELIR.[L]	1xIsobaric Tag [N-Term]	Q15149 [1846-1854]	1.2	9	2.49	15	2.075	Higher
1420	[R].LAAFGQLHK.[V]	1xIsobaric Tag [N-Term]; 1xIsobaric Tag [K9]	Q12906 [324-332]	1.07	11	4.33	15	4.04673	Higher
1421	[K].LAAIGEATR.[L]	1xIsobaric Tag [N-Term]	Q15149 [1976-1984]	2.01	12	2.38	14	1.18408	Higher
1422	[R].LAAIVAK.[Q]	1xIsobaric Tag [N-Term]; 1xIsobaric Tag [K7]	P40429 [19-25]	2.01	11	2.97	11	1.47761	Higher
1423	[R].LADALQELR.[A]	1xIsobaric Tag [N-Term]	P02545 [241-249]	1.39	13	2.99	15	2.15108	Higher
1424	[R].LADFGVLHR.[N]	1xIsobaric Tag [N-Term]	P26639 [434-442]	3.75	13	4.22	14	1.12533	Higher
1425	[K].LAETYLHR.[I]	1xIsobaric Tag [N-Term]	P26196 [414-421]	2.52	10	3.48	11	1.38095	Higher
1426	[K].LAGESESNLRK.[A]	1xIsobaric Tag [N-Term]; 1xIsobaric Tag [K11]	P55072 [278-288]	1.79	9	2.07	13	1.15642	Higher
1427	[R].LAGLFNEQR.[K]	1xIsobaric Tag [N-Term]	Q9Y4L1 [283-291]	2.31	11	2.52	13	1.09091	Similar
1428	[R].LAHCEELR.[A]	1xCarbamidomethyl [C4]; 1xIsobaric Tag [N-Term]	O60841 [850-857]	2.05	8	3.34	12	1.62927	Higher
1429	[R].LAHEVGWK.[Y]	1xIsobaric Tag [N-Term]; 1xIsobaric Tag [K8]	P40429 [141-148]	2.65	11	3.3	12	1.24528	Higher
1430	[K].LAHVGEVR.[A]	1xIsobaric Tag [N-Term]	P50453 [206-213]	2.38	9	3.04	11	1.27731	Higher
1431	[R].LAHYIDR.[V]	1xIsobaric Tag [N-Term]	Q03252 [57-63]	2.48	8	3.07	8	1.2379	Higher
1432	[R].LALHILR.[T]	1xIsobaric Tag [N-Term]	Q9NZM1 [1727-1733]	2.34	8	2.73	9	1.16667	Higher
1433	[K].LAPEFAK.[R]	1xIsobaric Tag [N-Term]; 1xIsobaric Tag [K7]	P30041 [57-63]	1.65	10	1.79	11	1.08485	Similar
1434	[R].LAPEYEAAATR.[L]	1xIsobaric Tag [N-Term]	P30101 [63-73]	2.85	14	2.9	18	1.01754	Similar
1435	[K].LAPGGHVGR.[F]	1xIsobaric Tag [N-Term]	P36578 [240-248]	3.66	11	4.02	13	1.09836	Similar
1436	[K].LAQALHEMR.[E]	1xIsobaric Tag [N-Term]	P20700 [242-250]	3.54	11	4.4	14	1.24294	Higher
1437	[K].LAQANGWGVMVSHR.[S]	1xIsobaric Tag [N-Term]	P06733 [359-372]	3.38	20	6.52	23	1.92899	Higher
1438	[K].LAQANGWGVMVSHR.[S]	1xOxidation [M10]; 1xIsobaric Tag [N-Term]	P06733 [359-372]	4.43	20	6.17	20	1.39278	Higher
1439	[K].LAQFEPSQR.[Q]	1xIsobaric Tag [N-Term]	Q08211 [315-323]	2.77	12	2.06	13	0.743682	Lower
1440	[R].LAQFIGNRR.[E]	1xIsobaric Tag [N-Term]	O00567 [213-221]	1.2	6	2.23	9	1.85833	Higher
1441	[R].LAQGHTTVDELAR.[R]	1xIsobaric Tag [N-Term]	Q15149 [2809-2821]	1.44	15	2.68	19	1.86111	Higher
1442	[R].LAQGLTHLGK.[G]	1xIsobaric Tag [N-Term]; 1xIsobaric Tag [K10]	Q13200 [764-773]	2.98	14	4.07	16	1.36577	Higher
1443	[R].LAQQPHQNQAK.[L]	1xIsobaric Tag [N-Term]; 1xIsobaric Tag [K11]	Q9BPX3 [16-26]	2.19	14	3.62	18	1.65297	Higher
1444	[R].LAQYESK.[K]	1xIsobaric Tag [N-Term]; 1xIsobaric Tag [K7]	P24534 [123-129]	2.56	11	2.76	11	1.07812	Similar
1445	[R].LASSVLR.[C]	1xIsobaric Tag [N-Term]	P84098 [10-16]	0.55	7	1.91	11	3.47273	Higher
1446	[R].LASYLDR.[V]	1xIsobaric Tag [N-Term]	P05783 [91-97]	1.16	9	2.15	11	1.85345	Higher
1447	[R].LATCSSDR.[S]	1xCarbamidomethyl [C4]; 1xIsobaric Tag [N-Term]	P55735 [28-35]	2.27	9	2.52	13	1.11013	Higher
1448	[K].LATNAAVTVLR.[V]	1xIsobaric Tag [N-Term]	P50990 [510-520]	1.35	14	2.68	19	1.98519	Higher
1449	[K].LATQLTGPVMPVR.[N]	1xIsobaric Tag [N-Term]	P26373 [146-158]	3.84	17	3.12	19	0.8125	Lower
1450	[R].LAWGQPVGLR.[H]	1xIsobaric Tag [N-Term]	P47897 [630-639]	1.79	11	1.96	14	1.09497	Similar
1451	[R].LAYHPLK.[M]	1xIsobaric Tag [N-Term]; 1xIsobaric Tag [K7]	Q96TA1 [395-401]	2.03	9	2.43	8	1.19704	Higher
1452	[R].LAYIAHPK.[L]	1xIsobaric Tag [N-Term]; 1xIsobaric Tag [K8]	P47914 [96-103]	2.38	11	2.64	12	1.10924	Higher
1453	[R].LCDFNPK.[S]	1xCarbamidomethyl [C2]; 1xIsobaric Tag [N-Term]; 1xIsobaric Tag [K7]	P09496 [217-223]	2.44	11	2.16	11	0.885246	Lower
1454	[K].LCDSYEIRPGK.[H]	1xCarbamidomethyl [C2]; 1xIsobaric Tag [N-Term]; 1xIsobaric Tag [K11]	O43390 [225-235]	1.74	12	2.1	17	1.2069	Higher
1455	[R].LCSGVLGTVVHGK.[V]	1xCarbamidomethyl [C2]; 1xIsobaric Tag [N-Term]; 1xIsobaric Tag [K13]	Q9Y6C9 [78-90]	1.05	14	4.66	20	4.4381	Higher
1456	[R].LDDCGLTEAR.[C]	1xCarbamidomethyl [C4]; 1xIsobaric Tag [N-Term]	P13489 [35-44]	1.26	13	3.01	17	2.38889	Higher
1457	[K].LDDPSCPRPECYR.[S]	2xCarbamidomethyl [C6; C11]; 1xIsobaric Tag [N-Term]	P41091 [91-103]	1.79	12	2.15	18	1.20112	Higher
1458	[R].LDHLAEK.[F]	1xIsobaric Tag [N-Term]; 1xIsobaric Tag [K7]	P12814 [392-398]	1.6	11	2.98	11	1.8625	Higher
1459	[R].LDIDSPPITAR.[N]	1xIsobaric Tag [N-Term]	P14618 [33-43]	2.89	14	2.92	19	1.01038	Similar
1460	[R].LDLQYAK.[L]	1xIsobaric Tag [N-Term]; 1xIsobaric Tag [K7]	Q15149 [734-740]	0.83	11	2.87	11	3.45783	Higher
1461	[K].LDNNWGREER.[Q]	1xIsobaric Tag [N-Term]	P17931 [177-186]	1.64	9	1.76	13	1.07317	Similar
1462	[R].LDNVPHTPSSYIETLPK.[A]	1xIsobaric Tag [N-Term]; 1xIsobaric Tag [K17]	Q99733 [45-61]	2.55	26	4.76	30	1.86667	Higher
1463	[K].LDPHLVLDQLR.[C]	1xIsobaric Tag [N-Term]	P35580 [690-700]	2.78	15	2.38	19	0.856115	Lower
1464	[K].LDPHNHVLYSNR.[S]	1xIsobaric Tag [N-Term]	P31948 [33-44]	3.44	15	3.46	16	1.00581	Similar
1465	[K].LDPITGR.[S]	1xIsobaric Tag [N-Term]	Q14103 [130-136]	1.48	7	1.34	9	0.905405	Similar
1466	[R].LDVGNFSWGSECCTR.[K]	2xCarbamidomethyl [C12; C13]; 1xIsobaric Tag [N-Term]	P62241 [60-74]	2.68	15	2.18	15	0.813433	Lower
1467	[KR].LEAAEER.[RS]	1xIsobaric Tag [N-Term]	P16949 [54-60]	1.77	10	1.76	10	0.99435	Similar
1468	[K].LEAALGEAK.[K]	1xIsobaric Tag [N-Term]; 1xIsobaric Tag [K9]	P02545 [172-180]	2.19	14	3.28	15	1.49772	Higher
1469	[K].LEAALGEAKK.[Q]	1xIsobaric Tag [N-Term]; 2xIsobaric Tag [K9; K10]	P02545 [172-181]	2.2	16	2	17	0.909091	Similar
1470	[R].LEALDANSR.[K]	1xIsobaric Tag [N-Term]	P09496 [121-129]	2.19	11	2.6	15	1.18721	Higher
1471	[R].LEANHGLLVAR.[G]	1xIsobaric Tag [N-Term]	Q969G5 [109-119]	3.85	16	3.27	16	0.849351	Lower
1472	[K].LEEQRPER.[V]	1xIsobaric Tag [N-Term]	P13693 [103-110]	2.1	12	2	10	0.952381	Similar
1473	[K].LEHEYIQNFK.[I]	1xIsobaric Tag [N-Term]; 1xIsobaric Tag [K10]	Q15691 [67-76]	2.16	11	3.82	15	1.76852	Higher
1474	[R].LELQGPR.[G]	1xIsobaric Tag [N-Term]	P19338 [555-561]	1.38	9	1.91	10	1.38406	Higher
1475	[K].LENHQENSR.[N]	1xIsobaric Tag [N-Term]	Q9NX58 [208-216]	3.27	11	3.96	13	1.21101	Higher
1476	[R].LEQEEQQR.[L]	1xIsobaric Tag [N-Term]	Q3ZCQ8 [318-325]	2.39	11	2.61	13	1.09205	Similar
1477	[R].LESLNIQR.[E]	1xIsobaric Tag [N-Term]	Q14152 [582-589]	1.03	8	2.71	13	2.63107	Higher
1478	[R].LFDQAFGLPR.[L]	1xIsobaric Tag [N-Term]	P04792 [28-37]	1.88	10	3.18	16	1.69149	Higher
1479	[K].LFDSTTLEHQK.[T]	1xIsobaric Tag [N-Term]; 1xIsobaric Tag [K11]	Q13347 [214-224]	2.67	14	4.61	19	1.72659	Higher
1480	[R].LFEQNVQR.[S]	1xIsobaric Tag [N-Term]	P61081 [159-166]	1.84	11	1.5	12	0.815217	Lower
1481	[K].LFGAAEVQR.[F]	1xIsobaric Tag [N-Term]	Q13813 [251-259]	1.18	8	1.87	13	1.58475	Higher
1482	[K].LFKPGQEAVK.[Y]	1xIsobaric Tag [N-Term]; 2xIsobaric Tag [K3; K10]	Q8NBS9 [141-150]	1.56	11	1.3	13	0.833333	Lower
1483	[R].LFNAIIHR.[H]	1xIsobaric Tag [N-Term]	Q15149 [329-336]	2.6	9	4.05	11	1.55769	Higher
1484	[R].LFQCLLHR.[A]	1xCarbamidomethyl [C4]; 1xIsobaric Tag [N-Term]	P13010 [490-497]	2.44	11	4.18	11	1.71311	Higher
1485	[K].LFQECCPHSTDR.[V]	2xCarbamidomethyl [C5; C6]; 1xIsobaric Tag [N-Term]	P61978 [180-191]	2.41	14	5.4	19	2.24066	Higher
1486	[R].LGDLYEEEMR.[E]	1xIsobaric Tag [N-Term]	P08670 [146-155]	2.41	16	3.21	17	1.33195	Higher
1487	[K].LGDSHDLQR.[F]	1xIsobaric Tag [N-Term]	Q13813 [1335-1343]	2.97	11	3.83	12	1.28956	Higher
1488	[K].LGDVYVNDAFGTAHR.[A]	1xIsobaric Tag [N-Term]	P00558 [157-171]	3.99	20	4.86	19	1.21805	Higher
1489	[K].LGESQTLQQFSR.[D]	1xIsobaric Tag [N-Term]	Q13813 [1547-1558]	2.35	17	2.79	20	1.18723	Higher
1490	[K].LGEWVGLCK.[I]	1xCarbamidomethyl [C8]; 1xIsobaric Tag [N-Term]; 1xIsobaric Tag [K9]	P25398 [85-93]	2.62	15	3.26	15	1.24427	Higher
1491	[K].LGGSAVISLEGKPL.[-]	1xIsobaric Tag [N-Term]; 1xIsobaric Tag [K12]	P23528 [153-166]	3.62	22	3.81	24	1.05249	Similar
1492	[R].LGHDPYR.[L]	1xIsobaric Tag [N-Term]	P18583 [930-936]	2.85	9	2.57	9	0.901754	Similar
1493	[K].LGIHEDSQNR.[K]	1xIsobaric Tag [N-Term]	P07900 [447-456]	1.95	14	3.03	17	1.55385	Higher
1494	[K].LGIHEDSTNR.[R]	1xIsobaric Tag [N-Term]	P08238 [439-448]	2.65	14	2.83	17	1.06792	Similar
1495	[K].LGIHEDSTNRR.[R]	1xIsobaric Tag [N-Term]	P08238 [439-449]	3.14	12	3.63	14	1.15605	Higher
1496	[R].LGLDYEER.[V]	1xIsobaric Tag [N-Term]	Q99623 [124-131]	1.21	8	2.22	12	1.83471	Higher
1497	[K].LGLHSLR.[H]	1xIsobaric Tag [N-Term]	P61204 [143-149]	2.24	8	2.59	10	1.15625	Higher
1498	[R].LGNDFHTNKR.[V]	1xIsobaric Tag [N-Term]; 1xIsobaric Tag [K9]	P08708 [24-33]	2.23	12	3.37	12	1.51121	Higher
1499	[K].LGNFFSPK.[V]	1xIsobaric Tag [N-Term]; 1xIsobaric Tag [K8]	P46940 [81-88]	2.83	11	2.8	12	0.989399	Similar
1500	[R].LGQEATVGK.[A]	1xIsobaric Tag [N-Term]; 1xIsobaric Tag [K9]	P53396 [89-97]	2.15	15	3.17	15	1.47442	Higher
1501	[R].LGQSDPAPLQHQMDIYQK.[R]	1xIsobaric Tag [N-Term]; 1xIsobaric Tag [K18]	P29401 [187-204]	3.87	29	6.36	32	1.64341	Higher
1502	[K].LGSLVENNER.[V]	1xIsobaric Tag [N-Term]	B5ME19 [864-873]	2.76	14	3.01	17	1.09058	Similar
1503	[R].LGSPSGK.[T]	1xIsobaric Tag [N-Term]; 1xIsobaric Tag [K7]	Q09666 [557-563]	1.71	9	1.98	10	1.15789	Higher
1504	[R].LGTQTFCSR.[V]	1xCarbamidomethyl [C7]; 1xIsobaric Tag [N-Term]	Q9BSJ8 [364-372]	1.85	11	1.31	14	0.708108	Lower
1505	[K].LGVIEDHSNR.[T]	1xIsobaric Tag [N-Term]	P14625 [494-503]	3.45	14	4.87	17	1.41159	Higher
1506	[K].LGVTANDVK.[N]	1xIsobaric Tag [N-Term]; 1xIsobaric Tag [K9]	P40925 [171-179]	3.07	15	3.35	15	1.09121	Similar
1507	[K].LGYANAK.[I]	1xIsobaric Tag [N-Term]; 1xIsobaric Tag [K7]	P41091 [81-87]	2.16	11	2.09	11	0.967593	Similar
1508	[R].LGYTPVCR.[A]	1xCarbamidomethyl [C7]; 1xIsobaric Tag [N-Term]	Q15102 [199-206]	1.57	9	1.74	10	1.10828	Higher
1509	[K].LHDAFFK.[W]	1xIsobaric Tag [N-Term]; 1xIsobaric Tag [K7]	Q13435 [571-577]	1.67	10	3.18	10	1.90419	Higher
1510	[K].LHDALDAK.[S]	1xIsobaric Tag [N-Term]; 1xIsobaric Tag [K8]	P07954 [214-221]	2.19	9	3.09	13	1.41096	Higher
1511	[K].LHDFGYR.[G]	1xIsobaric Tag [N-Term]	P43490 [190-196]	2.48	8	2.86	10	1.15323	Higher
1512	[R].LHEDHLER.[V]	1xIsobaric Tag [N-Term]	Q9NPD3 [205-212]	1.64	8	3.71	10	2.2622	Higher
1513	[K].LHELNQK.[W]	1xIsobaric Tag [N-Term]; 1xIsobaric Tag [K7]	Q13813 [865-871]	2	7	3.17	11	1.585	Higher
1514	[K].LHGELQDR.[K]	1xIsobaric Tag [N-Term]	Q9NR30 [248-255]	3.32	9	3.22	10	0.96988	Similar
1515	[K].LHIIEVGTPPTGNQPFPK.[K]	1xIsobaric Tag [N-Term]; 1xIsobaric Tag [K18]	Q00610 [228-245]	3.27	19	4.23	20	1.29358	Higher
1516	[R].LHLYNSLTR.[N]	1xIsobaric Tag [N-Term]	P49589 [29-37]	2.23	11	3.22	13	1.44395	Higher
1517	[R].LHNAIEGGTQLSR.[A]	1xIsobaric Tag [N-Term]	O60832 [159-171]	3.55	17	4.09	18	1.15211	Higher
1518	[R].LHPFHVIR.[I]	1xIsobaric Tag [N-Term]	P27635 [91-98]	3.29	9	3.82	11	1.16109	Higher
1519	[K].LHQNICR.[K]	1xCarbamidomethyl [C6]; 1xIsobaric Tag [N-Term]	Q9NSD9 [146-152]	1.72	9	2.69	9	1.56395	Higher
1520	[R].LIDLHSPSEIVK.[Q]	1xIsobaric Tag [N-Term]; 1xIsobaric Tag [K12]	P60866 [88-99]	2.15	16	4.76	19	2.21395	Higher
1521	[R].LIEDKPR.[T]	1xIsobaric Tag [N-Term]; 1xIsobaric Tag [K5]	Q13247 [178-184]	1.6	9	1.91	10	1.19375	Higher
1522	[R].LIGELAK.[E]	1xIsobaric Tag [N-Term]; 1xIsobaric Tag [K7]	Q99584 [79-85]	2.17	11	2.33	11	1.07373	Similar
1523	[K].LIGEYGLR.[N]	1xIsobaric Tag [N-Term]	P46781 [31-38]	1.06	7	2.21	12	2.08491	Higher
1524	[K].LIHEQEQQSSS.[-]	1xIsobaric Tag [N-Term]	Q96FQ6 [93-103]	2.81	14	2.77	16	0.985765	Similar
1525	[K].LIHTLDDR.[T]	1xIsobaric Tag [N-Term]	Q9BXP5 [527-534]	1.83	8	2.36	10	1.28962	Higher
1526	[K].LIINSLYK.[N]	1xIsobaric Tag [N-Term]; 1xIsobaric Tag [K8]	P14625 [88-95]	2.55	12	3.33	13	1.30588	Higher
1527	[K].LIMGIGHR.[V]	1xIsobaric Tag [N-Term]	P53396 [969-976]	2.67	10	3.08	11	1.15356	Higher
1528	[R].LIPDGCGVK.[Y]	1xCarbamidomethyl [C6]; 1xIsobaric Tag [N-Term]; 1xIsobaric Tag [K9]	P27635 [190-198]	1.44	11	2.27	15	1.57639	Higher
1529	[K].LIPDSIGKDIEK.[A]	1xIsobaric Tag [N-Term]; 2xIsobaric Tag [K8; K12]	P61247 [188-199]	1.7	14	2	19	1.17647	Higher
1530	[K].LIQNLDANHDGR.[I]	1xIsobaric Tag [N-Term]	Q96FQ6 [62-73]	4.28	15	3.23	18	0.754673	Lower
1531	[R].LIQSHPESAEDLQEK.[C]	1xIsobaric Tag [N-Term]; 1xIsobaric Tag [K15]	Q13813 [1299-1313]	2.96	24	5.45	24	1.84122	Higher
1532	[K].LIQYCQSK.[G]	1xCarbamidomethyl [C5]; 1xIsobaric Tag [N-Term]; 1xIsobaric Tag [K8]	P15121 [196-203]	2.63	13	2.87	13	1.09125	Similar
1533	[K].LITPAVVSER.[L]	1xIsobaric Tag [N-Term]	P62851 [67-76]	1.81	13	2.44	16	1.34807	Higher
1534	[K].LKDELASTK.[Q]	1xIsobaric Tag [N-Term]; 2xIsobaric Tag [K2; K9]	P51572 [191-199]	1.12	14	2.36	12	2.10714	Higher
1535	[R].LKDLEALLNSK.[E]	1xIsobaric Tag [N-Term]; 2xIsobaric Tag [K2; K11]	P02545 [134-144]	2.5	13	3.97	19	1.588	Higher
1536	[R].LKGIVPLAK.[V]	1xIsobaric Tag [N-Term]; 2xIsobaric Tag [K2; K9]	P30101 [74-82]	2.76	9	2.83	14	1.02536	Similar
1537	[K].LKPEDITQIQPQQLVLR.[L]	1xIsobaric Tag [N-Term]; 1xIsobaric Tag [K2]	P05556 [106-122]	5.58	23	6.84	25	1.22581	Higher
1538	[R].LKPFGVQR.[F]	1xIsobaric Tag [N-Term]; 1xIsobaric Tag [K2]	Q9UBQ7 [172-179]	0.76	7	1.23	9	1.61842	Higher
1539	[K].LKPNLGNGADLPNYR.[W]	1xIsobaric Tag [N-Term]; 1xIsobaric Tag [K2]	Q9Y266 [159-173]	3.74	22	3.75	24	1.00267	Similar
1540	[R].LKQQSELQSQVR.[Y]	1xIsobaric Tag [N-Term]; 1xIsobaric Tag [K2]	Q14847 [74-85]	2.58	18	2.49	17	0.965116	Similar
1541	[K].LKSDTAAAAVR.[Q]	1xIsobaric Tag [N-Term]; 1xIsobaric Tag [K2]	P22314 [527-537]	2.34	15	1.71	13	0.730769	Lower
1542	[KR].LKSEDEPTR.[S]	1xIsobaric Tag [N-Term]; 1xIsobaric Tag [K2]	Q92973 [65-73]	1.25	10	1.92	13	1.536	Higher
1543	[R].LKTEGSDLCDR.[V]	1xCarbamidomethyl [C9]; 1xIsobaric Tag [N-Term]; 1xIsobaric Tag [K2]	P04843 [537-547]	1.95	12	1.29	11	0.661538	Lower
1544	[K].LKVPEWVDTVK.[L]	1xIsobaric Tag [N-Term]; 2xIsobaric Tag [K2; K11]	P39019 [28-38]	2.66	14	4.85	18	1.82331	Higher
1545	[R].LKVPPAINQFTQALDR.[Q]	1xIsobaric Tag [N-Term]; 1xIsobaric Tag [K2]	P62424 [74-89]	4.39	21	5.47	27	1.24601	Higher
1546	[R].LKVTEGGEPYR.[L]	1xIsobaric Tag [N-Term]; 1xIsobaric Tag [K2]	Q14697 [268-278]	2.52	12	2.51	14	0.996032	Similar
1547	[K].LLACIASRPGQCGR.[A]	2xCarbamidomethyl [C4; C12]; 1xIsobaric Tag [N-Term]	P62241 [171-184]	2.8	16	2.19	21	0.782143	Lower
1548	[K].LLADQAEAR.[R]	1xIsobaric Tag [N-Term]	P84098 [154-162]	2.33	13	3.01	15	1.29185	Higher
1549	[K].LLADQAEARR.[S]	1xIsobaric Tag [N-Term]	P84098 [154-163]	1.87	9	2.67	12	1.42781	Higher
1550	[R].LLAEKER.[E]	1xIsobaric Tag [N-Term]; 1xIsobaric Tag [K5]	P02545 [337-343]	1.47	6	1.89	11	1.28571	Higher
1551	[R].LLCEHFR.[V]	1xCarbamidomethyl [C3]; 1xIsobaric Tag [N-Term]	Q13155 [141-147]	1.5	6	3.1	9	2.06667	Higher
1552	[K].LLCGLLAER.[L]	1xCarbamidomethyl [C3]; 1xIsobaric Tag [N-Term]	P14174 [79-87]	2.2	12	2.5	13	1.13636	Higher
1553	[R].LLCNFMR.[Q]	1xCarbamidomethyl [C3]; 1xIsobaric Tag [N-Term]	P25786 [83-89]	1.67	8	2.32	11	1.38922	Higher
1554	[R].LLDSVPPTAISHFK.[Q]	1xIsobaric Tag [N-Term]; 1xIsobaric Tag [K14]	Q9NR30 [582-595]	3.14	15	1.81	16	0.576433	Lower
1555	[K].LLDVVHPAAK.[T]	1xIsobaric Tag [N-Term]; 1xIsobaric Tag [K10]	Q99832 [68-77]	2.32	13	3.03	16	1.30603	Higher
1556	[R].LLEEHAK.[L]	1xIsobaric Tag [N-Term]; 1xIsobaric Tag [K7]	P51572 [226-232]	1	8	2.86	11	2.86	Higher
1557	[K].LLETTDRPDGHQNNLR.[S]	1xIsobaric Tag [N-Term]	Q14974 [510-525]	3.15	17	5.41	25	1.71746	Higher
1558	[K].LLEVEHPAAK.[V]	1xIsobaric Tag [N-Term]; 1xIsobaric Tag [K10]	P17987 [64-73]	1.1	13	3.65	17	3.31818	Higher
1559	[R].LLEVQGSRPGK.[N]	1xIsobaric Tag [N-Term]; 1xIsobaric Tag [K11]	P62136 [16-26]	1.05	11	1.49	14	1.41905	Higher
1560	[K].LLGGLAVR.[R]	1xIsobaric Tag [N-Term]	P23396 [109-116]	1.51	11	1.71	12	1.13245	Higher
1561	[K].LLGHLVK.[E]	1xIsobaric Tag [N-Term]; 1xIsobaric Tag [K7]	P14868 [375-381]	2	10	2.8	11	1.4	Higher
1562	[K].LLGLGQK.[H]	1xIsobaric Tag [N-Term]; 1xIsobaric Tag [K7]	P49321 [46-52]	2.43	11	2.12	11	0.872428	Lower
1563	[R].LLLNNGAK.[M]	1xIsobaric Tag [N-Term]; 1xIsobaric Tag [K8]	P15121 [5-12]	2.64	13	2.92	13	1.10606	Higher
1564	[R].LLLVGAPR.[A]	1xIsobaric Tag [N-Term]	P23229 [61-68]	1.62	10	2.1	11	1.2963	Higher
1565	[R].LLNTFLER.[L]	1xIsobaric Tag [N-Term]	Q14204 [4264-4271]	1.9	10	2.46	13	1.29474	Higher
1566	[R].LLPAELPAKR.[V]	1xIsobaric Tag [N-Term]; 1xIsobaric Tag [K9]	P78527 [2900-2909]	1.69	11	2.91	11	1.72189	Higher
1567	[K].LLPPYLR.[V]	1xIsobaric Tag [N-Term]	P43490 [343-349]	1.62	7	1.76	9	1.08642	Similar
1568	[R].LLPSLIGR.[H]	1xIsobaric Tag [N-Term]	O76021 [164-171]	1.4	8	1.91	11	1.36429	Higher
1569	[K].LLQDFFNGK.[E]	1xIsobaric Tag [N-Term]; 1xIsobaric Tag [K9]	P17066 [351-359]	3.01	15	1.32	9	0.438538	Lower
1570	[R].LLSAACR.[L]	1xCarbamidomethyl [C6]; 1xIsobaric Tag [N-Term]	P49327 [1181-1187]	1.34	8	1.45	10	1.08209	Similar
1571	[R].LLTSGYLQR.[E]	1xIsobaric Tag [N-Term]	Q96FW1 [177-185]	1.84	9	1.99	13	1.08152	Similar
1572	[RK].LLVSASQDGK.[L]	1xIsobaric Tag [N-Term]; 1xIsobaric Tag [K10]	Q9HAV0 [69-78]	2.26	14	2.87	16	1.26991	Higher
1573	[K].LLYNNVSNFGR.[L]	1xIsobaric Tag [N-Term]	Q00610 [1216-1226]	3.04	16	3.09	18	1.01645	Similar
1574	[K].LMAMQRPGPYDRPGAGR.[G]	1xIsobaric Tag [N-Term]	P31943 [201-217]	1.01	10	1.79	18	1.77228	Higher
1575	[R].LMEDLDR.[N]	1xOxidation [M2]; 1xIsobaric Tag [N-Term]	P06703 [56-62]	1.5	9	1.42	11	0.946667	Similar
1576	[R].LMEDLDRNK.[D]	1xIsobaric Tag [N-Term]; 1xIsobaric Tag [K9]	P06703 [56-64]	1.84	12	2.11	15	1.14674	Higher
1577	[K].LMELHGEGSSSGK.[A]	1xIsobaric Tag [N-Term]; 1xIsobaric Tag [K13]	P61247 [228-240]	1.95	15	3.79	20	1.94359	Higher
1578	[K].LMQLVDHR.[G]	1xIsobaric Tag [N-Term]	Q92841 [548-555]	1.14	9	2.39	10	2.09649	Higher
1579	[K].LMSNLDSNR.[D]	1xIsobaric Tag [N-Term]	P26447 [58-66]	2.26	13	1.39	12	0.615044	Lower
1580	[K].LMVALAK.[G]	1xIsobaric Tag [N-Term]; 1xIsobaric Tag [K7]	P07355 [170-176]	2.5	11	2.73	11	1.092	Similar
1581	[K].LMVALAK.[G]	1xOxidation [M2]; 1xIsobaric Tag [N-Term]; 1xIsobaric Tag [K7]	P07355 [170-176]	2.05	11	2.19	11	1.06829	Similar
1582	[R].LNDFASTVR.[I]	1xIsobaric Tag [N-Term]	P20674 [99-107]	1.28	11	1.41	15	1.10156	Higher
1583	[K].LNECVDHTPK.[L]	1xCarbamidomethyl [C4]; 1xIsobaric Tag [N-Term]; 1xIsobaric Tag [K10]	P78417 [189-198]	0.66	15	3.49	16	5.28788	Higher
1584	[K].LNEQSPTR.[C]	1xIsobaric Tag [N-Term]	O75396 [44-51]	1.32	10	2.08	12	1.57576	Higher
1585	[R].LNFSHGTHEYHAETIK.[N]	1xIsobaric Tag [N-Term]; 1xIsobaric Tag [K16]	P14618 [74-89]	1.62	10	3.94	28	2.4321	Higher
1586	[R].LNIPVSQVNPR.[D]	1xIsobaric Tag [N-Term]	P05023 [648-658]	2.68	12	2.85	18	1.06343	Similar
1587	[K].LNISFPATGCQK.[L]	1xCarbamidomethyl [C10]; 1xIsobaric Tag [N-Term]; 1xIsobaric Tag [K12]	P62753 [3-14]	3.92	11	3.77	21	0.961735	Similar
1588	[R].LNQYFQK.[E]	1xIsobaric Tag [N-Term]; 1xIsobaric Tag [K7]	Q08211 [185-191]	2.04	11	2.07	11	1.01471	Similar
1589	[K].LNSGDYK.[T]	1xIsobaric Tag [N-Term]; 1xIsobaric Tag [K7]	Q7KZF4 [360-366]	1.7	11	2.45	11	1.44118	Higher
1590	[K].LNTLLQR.[A]	1xIsobaric Tag [N-Term]	Q00839 [552-558]	1.34	7	2.08	11	1.55224	Higher
1591	[K].LNVTEQEK.[I]	1xIsobaric Tag [N-Term]; 1xIsobaric Tag [K8]	P06733 [82-89]	3.01	13	3.12	13	1.03654	Similar
1592	[K].LPDGYEFK.[F]	1xIsobaric Tag [N-Term]; 1xIsobaric Tag [K8]	P09382 [101-108]	1.65	8	2.62	13	1.58788	Higher
1593	[R].LPHFQLSR.[A]	1xIsobaric Tag [N-Term]	P57088 [74-81]	2.28	8	3.56	11	1.5614	Higher
1594	[R].LPNNHIGISFIPR.[E]	1xIsobaric Tag [N-Term]	O75369 [1957-1969]	0.64	13	3.11	17	4.85938	Higher
1595	[K].LPQLPITNFSR.[D]	1xIsobaric Tag [N-Term]	P21333 [180-190]	1.94	11	2.96	19	1.52577	Higher
1596	[R].LPSRPPLPGSGGSQSGAK.[M]	1xIsobaric Tag [N-Term]; 1xIsobaric Tag [K18]	Q9Y570 [13-30]	1.94	22	1.89	28	0.974227	Similar
1597	[K].LQAEAPHIVVGTPGR.[V]	1xIsobaric Tag [N-Term]	Q14240 [148-162]	4.53	21	5.09	23	1.12362	Higher
1598	[R].LQAEAQQLR.[K]	1xIsobaric Tag [N-Term]	Q16543 [84-92]	2.6	13	2.07	15	0.796154	Lower
1599	[R].LQAEEAERR.[L]	1xIsobaric Tag [N-Term]	Q15149 [1680-1688]	1.96	9	2.53	11	1.29082	Higher
1600	[R].LQAEIEGLK.[G]	1xIsobaric Tag [N-Term]; 1xIsobaric Tag [K9]	P05787 [317-325]	3.04	14	3.57	15	1.17434	Higher
1601	[R].LQAEIEGLKGQR.[A]	1xIsobaric Tag [N-Term]; 1xIsobaric Tag [K9]	P05787 [317-328]	1.37	14	3.36	21	2.45255	Higher
1602	[K].LQALKDTANR.[L]	1xIsobaric Tag [N-Term]; 1xIsobaric Tag [K5]	P29401 [12-21]	1.71	14	1.99	16	1.16374	Higher
1603	[R].LQAQQDAVNIVCHSK.[T]	1xCarbamidomethyl [C12]; 1xIsobaric Tag [N-Term]; 1xIsobaric Tag [K15]	P55036 [26-40]	5.24	23	7.33	27	1.39885	Higher
1604	[K].LQASNVTNKNDPK.[S]	1xIsobaric Tag [N-Term]; 2xIsobaric Tag [K9; K13]	Q9UKM9 [5-17]	1.51	13	1.57	18	1.03974	Similar
1605	[R].LQAVTDDHIR.[M]	1xIsobaric Tag [N-Term]	P30043 [125-134]	3.7	12	4.75	15	1.28378	Higher
1606	[K].LQDAEIAR.[L]	1xIsobaric Tag [N-Term]	P06703 [48-55]	2.03	11	2.92	13	1.43842	Higher
1607	[R].LQDEIQNMKEEMAR.[H]	1xIsobaric Tag [N-Term]; 1xIsobaric Tag [K9]	P08670 [365-378]	1.82	21	4.05	24	2.22527	Higher
1608	[R].LQDYEEK.[T]	1xIsobaric Tag [N-Term]; 1xIsobaric Tag [K7]	P15311 [351-357]	2.08	11	2.81	11	1.35096	Higher
1609	[K].LQEEERER.[R]	1xIsobaric Tag [N-Term]	P08708 [73-80]	2.25	9	1.57	10	0.697778	Lower
1610	[K].LQEEERERR.[D]	1xIsobaric Tag [N-Term]	P08708 [73-81]	1.5	8	1.75	5	1.16667	Higher
1611	[K].LQEEMLQR.[E]	1xIsobaric Tag [N-Term]	P08670 [189-196]	2.33	10	2.82	13	1.2103	Higher
1612	[R].LQEETGAK.[IM]	1xIsobaric Tag [N-Term]; 1xIsobaric Tag [K8]	Q07666 [187-194]	2.81	13	2.36	13	0.839858	Lower
1613	[K].LQELSAEER.[Q]	1xIsobaric Tag [N-Term]	Q9NTK5 [271-279]	2.48	12	2.64	15	1.06452	Similar
1614	[K].LQEMEGTVK.[S]	1xIsobaric Tag [N-Term]; 1xIsobaric Tag [K9]	P35579 [1794-1802]	2.89	14	3.44	15	1.19031	Higher
1615	[R].LQEQEKER.[Q]	1xIsobaric Tag [N-Term]; 1xIsobaric Tag [K6]	O14964 [536-543]	0.68	9	1.59	13	2.33824	Higher
1616	[R].LQEVFGHAIK.[A]	1xIsobaric Tag [N-Term]; 1xIsobaric Tag [K10]	P54136 [80-89]	2.13	15	4.33	17	2.03286	Higher
1617	[R].LQHAAELIK.[T]	1xIsobaric Tag [N-Term]; 1xIsobaric Tag [K9]	Q8WUM4 [277-285]	3.49	13	3.78	14	1.08309	Similar
1618	[K].LQIVEMPLAHK.[L]	1xIsobaric Tag [N-Term]; 1xIsobaric Tag [K11]	P50454 [253-263]	1.05	14	5.68	18	5.40952	Higher
1619	[R].LQLEETDHQK.[N]	1xIsobaric Tag [N-Term]; 1xIsobaric Tag [K10]	Q15149 [2330-2339]	2	14	3.11	17	1.555	Higher
1620	[K].LQMEAPHIIVGTPGR.[V]	1xIsobaric Tag [N-Term]	P60842 [147-161]	4.11	21	5.3	23	1.28954	Higher
1621	[K].LQMEAPHIIVGTPGR.[V]	1xOxidation [M3]; 1xIsobaric Tag [N-Term]	P60842 [147-161]	4.69	22	4.7	24	1.00213	Similar
1622	[K].LQPGSVK.[K]	1xIsobaric Tag [N-Term]; 1xIsobaric Tag [K7]	Q15417 [65-71]	1.36	9	1.94	11	1.42647	Higher
1623	[K].LQPGSVPK.[I]	1xIsobaric Tag [N-Term]; 1xIsobaric Tag [K8]	Q99439 [67-74]	1.98	11	2.43	12	1.22727	Higher
1624	[RK].LQQENSILR.[DN]	1xIsobaric Tag [N-Term]	Q9P2E9 [798-806]	2.35	13	2.91	15	1.2383	Higher
1625	[R].LQSEPESIRK.[W]	1xIsobaric Tag [N-Term]; 1xIsobaric Tag [K10]	P09496 [103-112]	2.28	11	2.05	10	0.899123	Lower
1626	[R].LQSGICHLFR.[E]	1xCarbamidomethyl [C6]; 1xIsobaric Tag [N-Term]	P14868 [198-207]	2.9	12	4.98	16	1.71724	Higher
1627	[R].LQSIGTENTEENRR.[F]	1xIsobaric Tag [N-Term]	P04075 [44-57]	3.56	15	3.79	19	1.06461	Similar
1628	[K].LQSRPAAPPAPGPGQLTLR.[L]	1xIsobaric Tag [N-Term]	Q99536 [64-82]	5.39	26	3.7	33	0.686456	Lower
1629	[R].LQTQVFK.[L]	1xIsobaric Tag [N-Term]; 1xIsobaric Tag [K7]	P46781 [110-116]	2.69	11	2.77	11	1.02974	Similar
1630	[R].LQTSSVLVSGLR.[G]	1xIsobaric Tag [N-Term]	P22314 [70-81]	1.37	14	2.91	20	2.12409	Higher
1631	[K].LQVTMPGIK.[V]	1xIsobaric Tag [N-Term]; 1xIsobaric Tag [K9]	Q09666 [244-252]	2.11	12	2.8	14	1.32701	Higher
1632	[R].LRAETEQGEQQR.[Q]	1xIsobaric Tag [N-Term]	Q15149 [1855-1866]	3.97	17	3.15	19	0.793451	Lower
1633	[K].LRATGGNR.[T]	1xIsobaric Tag [N-Term]	P62263 [97-104]	1.54	13	1.62	8	1.05195	Similar
1634	[R].LRAVDFAER.[H]	1xIsobaric Tag [N-Term]	P62917 [29-37]	1.97	9	2.65	13	1.34518	Higher
1635	[K].LRDLEDSLAR.[E]	1xIsobaric Tag [N-Term]	P02545 [320-329]	3.29	17	2.68	15	0.81459	Lower
1636	[K].LREDLER.[L]	1xIsobaric Tag [N-Term]	P62269 [107-113]	1.38	7	1.93	11	1.39855	Higher
1637	[R].LRPESALAQAQK.[C]	1xIsobaric Tag [N-Term]; 1xIsobaric Tag [K12]	O94826 [430-441]	1.83	14	2.89	14	1.57923	Higher
1638	[R].LRSSVPGVR.[L]	1xIsobaric Tag [N-Term]	P08670 [70-78]	3.1	11	3.05	12	0.983871	Similar
1639	[R].LSAKPAPPKPEPKPK.[K]	1xIsobaric Tag [N-Term]; 4xIsobaric Tag [K4; K9; K13; K15]	P05204 [28-42]	1.55	11	2.71	23	1.74839	Higher
1640	[K].LSDDNTIGKEEIQQR.[L]	1xIsobaric Tag [N-Term]; 1xIsobaric Tag [K9]	Q13813 [1830-1844]	2.69	21	2.24	25	0.832714	Lower
1641	[K].LSDGVAVLK.[V]	1xIsobaric Tag [N-Term]; 1xIsobaric Tag [K9]	P10809 [397-405]	2.95	15	3.14	15	1.06441	Similar
1642	[K].LSDLDSETR.[S]	1xIsobaric Tag [N-Term]	Q9Y266 [276-284]	2.11	10	2.45	15	1.16114	Higher
1643	[R].LSECEEQAK.[A]	1xCarbamidomethyl [C4]; 1xIsobaric Tag [N-Term]; 1xIsobaric Tag [K9]	Q7KZF4 [149-157]	3.3	15	3.47	15	1.05152	Similar
1644	[R].LSEDYGVLK.[T]	1xIsobaric Tag [N-Term]; 1xIsobaric Tag [K9]	P32119 [111-119]	2.33	14	3.26	15	1.39914	Higher
1645	[R].LSEEFLTAHPR.[Y]	1xIsobaric Tag [N-Term]	Q15813 [407-417]	1.88	13	4.08	16	2.17021	Higher
1646	[R].LSEHATAPTR.[G]	1xIsobaric Tag [N-Term]	P33316 [119-128]	3.68	13	4.35	15	1.18207	Higher
1647	[K].LSELEAALQR.[A]	1xIsobaric Tag [N-Term]	P05787 [353-362]	1.77	15	3.52	17	1.9887	Higher
1648	[R].LSFSGLR.[A]	1xIsobaric Tag [N-Term]	Q15149 [3440-3446]	0.69	6	1.74	11	2.52174	Higher
1649	[K].LSGSNPYTTVTPQIINSK.[W]	1xIsobaric Tag [N-Term]; 1xIsobaric Tag [K18]	O43707 [605-622]	2.67	19	5.55	23	2.07865	Higher
1650	[K].LSILYPATTGR.[N]	1xIsobaric Tag [N-Term]	P30041 [145-155]	2.65	14	2.92	15	1.10189	Higher
1651	[K].LSIVPVRR.[G]	1xIsobaric Tag [N-Term]	P15880 [160-167]	2.07	10	3	10	1.44928	Higher
1652	[K].LSIYNALKK.[D]	1xIsobaric Tag [N-Term]; 2xIsobaric Tag [K8; K9]	Q15149 [3175-3183]	1.04	12	2.19	15	2.10577	Higher
1653	[K].LSKDPNIVIAK.[M]	1xIsobaric Tag [N-Term]; 2xIsobaric Tag [K3; K11]	P30101 [423-433]	2.18	13	3.41	17	1.56422	Higher
1654	[R].LSKEDIER.[M]	1xIsobaric Tag [N-Term]; 1xIsobaric Tag [K3]	P11142 [510-517]	1.82	12	1.68	13	0.923077	Similar
1655	[K].LSLDELHR.[K]	1xIsobaric Tag [N-Term]	P05023 [46-53]	2.78	11	4.17	12	1.5	Higher
1656	[K].LSLEGDHSTPPSAYGSVK.[A]	1xIsobaric Tag [N-Term]; 1xIsobaric Tag [K18]	P07355 [11-28]	3.88	25	4.69	29	1.20876	Higher
1657	[R].LSNLALVKPEK.[T]	1xIsobaric Tag [N-Term]; 2xIsobaric Tag [K8; K11]	O14737 [56-66]	1.67	14	2.99	18	1.79042	Higher
1658	[R].LSNRPAFMPSEGR.[M]	1xIsobaric Tag [N-Term]	P12814 [347-359]	1.14	13	2.58	16	2.26316	Higher
1659	[K].LSPANQR.[K]	1xIsobaric Tag [N-Term]	Q13263 [696-702]	1.59	8	1.35	9	0.849057	Lower
1660	[K].LSPEDYTLK.[V]	1xIsobaric Tag [N-Term]; 1xIsobaric Tag [K9]	P07339 [349-357]	2.02	14	3.19	14	1.57921	Higher
1661	[R].LSPSPTSQR.[S]	1xIsobaric Tag [N-Term]	P02545 [389-397]	1.88	8	1.76	13	0.93617	Similar
1662	[R].LSQECEK.[L]	1xCarbamidomethyl [C5]; 1xIsobaric Tag [N-Term]; 1xIsobaric Tag [K7]	P34932 [266-272]	2.36	11	2.57	11	1.08898	Similar
1663	[K].LSSLPFQK.[I]	1xIsobaric Tag [N-Term]; 1xIsobaric Tag [K8]	P61970 [56-63]	2.35	13	3	13	1.2766	Higher
1664	[R].LSVAAQEAAR.[L]	1xIsobaric Tag [N-Term]	Q15149 [2420-2429]	2.02	13	2.43	16	1.20297	Higher
1665	[R].LSVLGAITSVQQR.[L]	1xIsobaric Tag [N-Term]	P62495 [69-81]	3.11	15	2.64	16	0.848875	Lower
1666	[R].LSYNTASNK.[T]	1xIsobaric Tag [N-Term]; 1xIsobaric Tag [K9]	P49207 [11-19]	3.19	15	3.47	15	1.08777	Similar
1667	[R].LSYTQLLR.[R]	1xIsobaric Tag [N-Term]	Q15149 [3992-3999]	1.58	10	1.25	12	0.791139	Lower
1668	[K].LTAFVNTLNGK.[D]	1xIsobaric Tag [N-Term]; 1xIsobaric Tag [K11]	P55036 [153-163]	2.96	16	3.32	19	1.12162	Higher
1669	[K].LTDCVVMR.[D]	1xCarbamidomethyl [C4]; 1xIsobaric Tag [N-Term]	P22626 [47-54]	1.12	10	1.5	12	1.33929	Higher
1670	[K].LTDCVVMRDPASKR.[S]	1xCarbamidomethyl [C4]; 1xIsobaric Tag [N-Term]; 1xIsobaric Tag [K13]	P22626 [47-60]	1.44	11	1.86	18	1.29167	Higher
1671	[K].LTEVLTDSHVK.[V]	1xIsobaric Tag [N-Term]; 1xIsobaric Tag [K11]	Q92616 [1543-1553]	2.52	15	2.44	17	0.968254	Similar
1672	[K].LTFDSSFSPNTGKK.[N]	1xIsobaric Tag [N-Term]; 2xIsobaric Tag [K13; K14]	P21796 [97-110]	1.17	17	2.37	24	2.02564	Higher
1673	[K].LTFDTTFSPNTGKK.[S]	1xIsobaric Tag [N-Term]; 2xIsobaric Tag [K13; K14]	P45880 [108-121]	2.25	19	3.35	22	1.48889	Higher
1674	[K].LTGMAFR.[V]	1xIsobaric Tag [N-Term]	P04406 [228-234]	0.68	8	2.28	10	3.35294	Higher
1675	[R].LTIAEER.[D]	1xIsobaric Tag [N-Term]	P62701 [246-252]	1.61	11	1.96	11	1.21739	Higher
1676	[R].LTISSPLEAHK.[A]	1xIsobaric Tag [N-Term]; 1xIsobaric Tag [K11]	Q15393 [152-162]	2.58	13	4.6	19	1.78295	Higher
1677	[K].LTLLNPK.[G]	1xIsobaric Tag [N-Term]; 1xIsobaric Tag [K7]	P53396 [266-272]	2.07	10	2.44	11	1.17874	Higher
1678	[R].LTLPHSIR.[S]	1xIsobaric Tag [N-Term]	O76021 [82-89]	2.44	9	2.98	10	1.22131	Higher
1679	[R].LTMQVSSLQR.[E]	1xIsobaric Tag [N-Term]	P35659 [66-75]	2.36	13	2.68	16	1.13559	Higher
1680	[K].LTPIHDR.[I]	1xIsobaric Tag [N-Term]	P28072 [68-74]	2.62	7	2.99	8	1.14122	Higher
1681	[K].LTPLILKPFGNSISR.[Y]	1xIsobaric Tag [N-Term]; 1xIsobaric Tag [K7]	Q14739 [117-131]	1.66	15	3.11	23	1.87349	Higher
1682	[K].LTPLSHEVISR.[Q]	1xIsobaric Tag [N-Term]	P41091 [28-38]	2.49	15	5.09	18	2.04418	Higher
1683	[K].LTPQGQR.[D]	1xIsobaric Tag [N-Term]	P39019 [123-129]	1.55	7	1.79	10	1.15484	Higher
1684	[R].LTPYEVDELRR.[K]	1xIsobaric Tag [N-Term]	Q92841 [144-154]	2.33	11	3.03	15	1.30043	Higher
1685	[R].LTQEPESIRK.[W]	1xIsobaric Tag [N-Term]; 1xIsobaric Tag [K10]	P09497 [96-105]	1.71	9	1.69	10	0.988304	Similar
1686	[R].LTQTVAHLK.[Q]	1xIsobaric Tag [N-Term]; 1xIsobaric Tag [K9]	P05161 [100-108]	2.15	13	3.86	15	1.79535	Higher
1687	[K].LTRDETNYGIPQR.[A]	1xIsobaric Tag [N-Term]	P63244 [45-57]	3.65	19	3.85	20	1.05479	Similar
1688	[K].LTVEDLEKER.[D]	1xIsobaric Tag [N-Term]; 1xIsobaric Tag [K8]	Q15691 [205-214]	1.41	11	2.4	16	1.70213	Higher
1689	[K].LTVSNVLK.[E]	1xIsobaric Tag [N-Term]; 1xIsobaric Tag [K8]	P02786 [375-382]	2.64	12	2.13	13	0.806818	Lower
1690	[R].LTWHSCPEDEAQ.[-]	1xCarbamidomethyl [C6]; 1xIsobaric Tag [N-Term]	Q13185 [172-183]	3.34	17	3.7	20	1.10778	Higher
1691	[K].LVDPERDMSLR.[L]	1xIsobaric Tag [N-Term]	Q14444 [192-202]	1.42	12	2.51	17	1.76761	Higher
1692	[R].LVEIDNGK.[Q]	1xIsobaric Tag [N-Term]; 1xIsobaric Tag [K8]	P02545 [226-233]	2.47	13	2.27	13	0.919028	Similar
1693	[R].LVEIDNGKQR.[E]	1xIsobaric Tag [N-Term]; 1xIsobaric Tag [K8]	P02545 [226-235]	1.99	11	1.89	15	0.949749	Similar
1694	[K].LVGYLDR.[N]	1xIsobaric Tag [N-Term]	P07602 [415-421]	1.3	8	2.21	11	1.7	Higher
1695	[K].LVILANNCPALR.[K]	1xCarbamidomethyl [C8]; 1xIsobaric Tag [N-Term]	P62888 [45-56]	3.26	14	2.89	19	0.886503	Lower
1696	[K].LVINGNPITIFQER.[D]	1xIsobaric Tag [N-Term]	P04406 [67-80]	2.26	15	4.21	23	1.86283	Higher
1697	[K].LVINGNPITIFQERDPSK.[I]	1xIsobaric Tag [N-Term]; 1xIsobaric Tag [K18]	P04406 [67-84]	4.69	24	4.98	32	1.06183	Similar
1698	[K].LVINSGNGAVEDR.[K]	1xIsobaric Tag [N-Term]	P16070 [682-694]	3.55	18	3.73	23	1.0507	Similar
1699	[R].LVKPGNQNTQVTEAWNK.[V]	1xIsobaric Tag [N-Term]; 2xIsobaric Tag [K3; K17]	Q9UQ80 [156-172]	4.61	24	5.66	30	1.22777	Higher
1700	[R].LVLDSVK.[L]	1xIsobaric Tag [N-Term]; 1xIsobaric Tag [K7]	O75347 [99-105]	2.47	10	2.89	11	1.17004	Higher
1701	[K].LVLVGDGGTGK.[T]	1xIsobaric Tag [N-Term]; 1xIsobaric Tag [K11]	P62826 [13-23]	2.96	16	3.36	19	1.13514	Higher
1702	[R].LVNLQHLDLLNNK.[L]	1xIsobaric Tag [N-Term]; 1xIsobaric Tag [K13]	Q96AG4 [84-96]	1.92	19	4.53	19	2.35938	Higher
1703	[R].LVPAERR.[E]	1xIsobaric Tag [N-Term]	Q6NZI2 [281-287]	1.91	7	1.9	7	0.994764	Similar
1704	[K].LVPVGYGIK.[K]	1xIsobaric Tag [N-Term]; 1xIsobaric Tag [K9]	P24534 [177-185]	2.16	14	2.4	15	1.11111	Higher
1705	[K].LVPVGYGIKK.[L]	1xIsobaric Tag [N-Term]; 2xIsobaric Tag [K9; K10]	P24534 [177-186]	1.8	11	1.76	13	0.977778	Similar
1706	[K].LVPVGYGIR.[K]	1xIsobaric Tag [N-Term]	P29692 [233-241]	1.29	9	2.33	15	1.8062	Higher
1707	[K].LVPVLSAK.[A]	1xIsobaric Tag [N-Term]; 1xIsobaric Tag [K8]	P37837 [270-277]	1	11	2.41	13	2.41	Higher
1708	[R].LVQAFQFTDK.[H]	1xIsobaric Tag [N-Term]; 1xIsobaric Tag [K10]	Q06830 [159-168]	2.16	15	4.37	17	2.02315	Higher
1709	[K].LVSESSDVLPK.[-]	1xIsobaric Tag [N-Term]; 1xIsobaric Tag [K11]	P05787 [473-483]	2.85	18	3.75	19	1.31579	Higher
1710	[R].LVSLIGSK.[T]	1xIsobaric Tag [N-Term]; 1xIsobaric Tag [K8]	P25786 [108-115]	2.52	12	3.01	13	1.19444	Higher
1711	[R].LVSQEPK.[A]	1xIsobaric Tag [N-Term]; 1xIsobaric Tag [K7]	Q16531 [478-484]	1.54	10	1.97	11	1.27922	Higher
1712	[R].LVSSDPEINTKK.[I]	1xIsobaric Tag [N-Term]; 2xIsobaric Tag [K11; K12]	Q9Y266 [257-268]	1.35	14	1.94	17	1.43704	Higher
1713	[K].LVVADTR.[G]	1xIsobaric Tag [N-Term]	P22314 [186-192]	1.63	10	1.95	10	1.19632	Higher
1714	[K].LWCTYHEK.[G]	1xCarbamidomethyl [C3]; 1xIsobaric Tag [N-Term]; 1xIsobaric Tag [K8]	P15121 [79-86]	1.2	10	3.5	13	2.91667	Higher
1715	[R].LWDLTTGTTTR.[R]	1xIsobaric Tag [N-Term]	P63244 [89-99]	3.13	14	2.13	17	0.680511	Lower
1716	[K].LWEEQLAAAK.[A]	1xIsobaric Tag [N-Term]; 1xIsobaric Tag [K10]	P14314 [197-206]	2.91	16	3.56	17	1.22337	Higher
1717	[K].LWNTLGVCK.[Y]	1xCarbamidomethyl [C8]; 1xIsobaric Tag [N-Term]; 1xIsobaric Tag [K9]	P63244 [131-139]	2.82	15	2.87	15	1.01773	Similar
1718	[R].LYAGSTVK.[C]	1xIsobaric Tag [N-Term]; 1xIsobaric Tag [K8]	Q16881 [507-514]	2.2	11	2.94	13	1.33636	Higher
1719	[R].LYCPVEFSK.[E]	1xCarbamidomethyl [C3]; 1xIsobaric Tag [N-Term]; 1xIsobaric Tag [K9]	P52788 [335-343]	2.68	14	3.49	15	1.30224	Higher
1720	[R].LYDAYELK.[H]	1xIsobaric Tag [N-Term]; 1xIsobaric Tag [K8]	P08758 [90-97]	2.93	13	3.18	13	1.08532	Similar
1721	[K].LYEEGSNKR.[L]	1xIsobaric Tag [N-Term]; 1xIsobaric Tag [K8]	P25788 [58-66]	1.48	9	1.76	11	1.18919	Higher
1722	[K].LYEQLSGK.[-]	1xIsobaric Tag [N-Term]; 1xIsobaric Tag [K8]	P30086 [180-187]	2.68	12	2.84	13	1.0597	Similar
1723	[R].LYGPTNFAPIINHVAR.[F]	1xIsobaric Tag [N-Term]	Q99829 [385-400]	4.47	19	5.85	20	1.30872	Higher
1724	[R].LYLINSPVVR.[A]	1xIsobaric Tag [N-Term]	P41252 [625-634]	2.52	10	2.46	13	0.97619	Similar
1725	[K].LYNNHEIR.[S]	1xIsobaric Tag [N-Term]	O60506 [222-229]	2.76	9	4.02	11	1.45652	Higher
1726	[R].LYQTDPSGTYHAWK.[A]	1xIsobaric Tag [N-Term]; 1xIsobaric Tag [K14]	O14818 [144-157]	2.88	16	4.63	25	1.60764	Higher
1727	[K].LYRPGSVAYVSR.[S]	1xIsobaric Tag [N-Term]	P53396 [651-662]	0.92	14	2.58	14	2.80435	Higher
1728	[K].LYSESLAR.[Y]	1xIsobaric Tag [N-Term]	P50395 [211-218]	1.33	9	2.16	13	1.62406	Higher
1729	[R].LYVHEAVK.[A]	1xIsobaric Tag [N-Term]; 1xIsobaric Tag [K8]	Q15149 [3544-3551]	2.08	10	3.96	13	1.90385	Higher
1730	[K].MAAAGGGGGGGR.[Y]	1xIsobaric Tag [N-Term]	P14866 [35-46]	2.57	12	2.75	14	1.07004	Similar
1731	[R].MAEAHAR.[I]	1xIsobaric Tag [N-Term]	P49736 [773-779]	2.34	7	2.09	9	0.893162	Lower
1732	[R].MCHNVNR.[V]	1xCarbamidomethyl [C2]; 1xIsobaric Tag [N-Term]	P49915 [553-559]	2.55	9	3.04	10	1.19216	Higher
1733	[K].MDSTEPPYSQKR.[Y]	1xIsobaric Tag [N-Term]; 1xIsobaric Tag [K11]	P68104 [155-166]	2.66	16	2.29	16	0.860902	Lower
1734	[K].MEANKENR.[E]	1xIsobaric Tag [N-Term]; 1xIsobaric Tag [K5]	P16949 [105-112]	2.07	12	1.74	12	0.84058	Lower
1735	[K].MENGQSTAAK.[L]	1xIsobaric Tag [N-Term]; 1xIsobaric Tag [K10]	Q9UHX1 [44-53]	2.66	16	3.48	17	1.30827	Higher
1736	[R].MFGGPGTASRPSSSR.[S]	1xOxidation [M1]; 1xIsobaric Tag [N-Term]	P08670 [14-28]	2.88	16	1.67	19	0.579861	Lower
1737	[R].MGAGLGHGMDR.[V]	1xIsobaric Tag [N-Term]	P52272 [419-429]	3.15	13	4.06	18	1.28889	Higher
1738	[R].MGANSLER.[M]	1xIsobaric Tag [N-Term]	P52272 [571-578]	1.92	8	2.04	13	1.0625	Similar
1739	[R].MGLSMER.[M]	1xIsobaric Tag [N-Term]	P52272 [525-531]	0.81	8	1.19	11	1.46914	Higher
1740	[R].MGLVMDR.[M]	1xIsobaric Tag [N-Term]	P52272 [437-443]	1.04	8	1.28	11	1.23077	Higher
1741	[R].MGPGAASGGERPNLK.[I]	1xIsobaric Tag [N-Term]; 1xIsobaric Tag [K15]	Q9H0U4 [173-187]	1.55	18	2.15	21	1.3871	Higher
1742	[R].MGPLINRPHLER.[V]	1xIsobaric Tag [N-Term]	P49189 [327-338]	1.88	12	3.18	17	1.69149	Higher
1743	[R].MGPPVGGHR.[R]	1xIsobaric Tag [N-Term]	P14866 [345-353]	2.14	10	1.81	13	0.845794	Lower
1744	[R].MGPSGGEGMEPERR.[D]	1xIsobaric Tag [N-Term]	Q14847 [131-144]	2.42	13	1.75	16	0.72314	Lower
1745	[R].MGSGVER.[M]	1xIsobaric Tag [N-Term]	P52272 [511-517]	1.19	8	1.68	9	1.41176	Higher
1746	[R].MHVEHER.[R]	1xIsobaric Tag [N-Term]	Q15424 [674-680]	2.06	7	2.35	9	1.14078	Higher
1747	[K].MINTDLSR.[I]	1xIsobaric Tag [N-Term]	P36578 [284-291]	1.76	9	2.56	13	1.45455	Higher
1748	[K].MKGDYHR.[Y]	1xIsobaric Tag [N-Term]; 1xIsobaric Tag [K2]	P62258 [124-130]	1.99	6	1.41	9	0.708543	Lower
1749	[K].MLPDKDCR.[Y]	1xCarbamidomethyl [C7]; 1xIsobaric Tag [N-Term]; 1xIsobaric Tag [K5]	P23528 [74-81]	1.68	8	1.87	12	1.1131	Higher
1750	[K].MLQHAASNK.[M]	1xIsobaric Tag [N-Term]; 1xIsobaric Tag [K9]	P46940 [1231-1239]	1.37	9	2.6	11	1.89781	Higher
1751	[K].MLQHIDYR.[M]	1xIsobaric Tag [N-Term]	P14678 [9-16]	1.66	9	3.48	11	2.09639	Higher
1752	[K].MLSCAGADR.[L]	1xCarbamidomethyl [C4]; 1xIsobaric Tag [N-Term]	P27635 [102-110]	2.03	9	2.79	14	1.37438	Higher
1753	[R].MLVDLAK.[S]	1xIsobaric Tag [N-Term]; 1xIsobaric Tag [K7]	P06744 [67-73]	2.5	11	2.7	11	1.08	Similar
1754	[K].MMANGILK.[V]	1xIsobaric Tag [N-Term]; 1xIsobaric Tag [K8]	P23526 [167-174]	1.41	13	2.25	13	1.59574	Higher
1755	[R].MNTNPSR.[G]	1xIsobaric Tag [N-Term]	P40429 [62-68]	1.27	9	1.65	10	1.29921	Higher
1756	[R].MNVLADALK.[S]	1xIsobaric Tag [N-Term]; 1xIsobaric Tag [K9]	P62244 [4-12]	2.98	14	3.39	15	1.13758	Higher
1757	[K].MPCQLHQVIVAR.[F]	1xCarbamidomethyl [C3]; 1xIsobaric Tag [N-Term]	P17655 [638-649]	3.35	14	5.87	20	1.75224	Higher
1758	[K].MPDLHLK.[A]	1xIsobaric Tag [N-Term]; 1xIsobaric Tag [K7]	Q09666 [4119-4125]	1.63	8	2.75	10	1.68712	Higher
1759	[K].MPEMHFK.[TA]	1xIsobaric Tag [N-Term]; 1xIsobaric Tag [K7]	Q09666 [1185-1191]	1.52	7	2.95	11	1.94079	Higher
1760	[R].MPSLPSYK.[V]	1xIsobaric Tag [N-Term]; 1xIsobaric Tag [K8]	P29401 [303-310]	1.8	9	2.28	13	1.26667	Higher
1761	[K].MQASIEK.[G]	1xIsobaric Tag [N-Term]; 1xIsobaric Tag [K7]	P06748 [251-257]	2.63	11	2.62	11	0.996198	Similar
1762	[K].MQASIEK.[G]	1xOxidation [M1]; 1xIsobaric Tag [N-Term]; 1xIsobaric Tag [K7]	P06748 [251-257]	1.69	11	2.22	11	1.31361	Higher
1763	[R].MQHLIAR.[E]	1xIsobaric Tag [N-Term]	P14618 [377-383]	2.41	9	2.49	11	1.0332	Similar
1764	[R].MQHLIAR.[E]	1xOxidation [M1]; 1xIsobaric Tag [N-Term]	P14618 [377-383]	2.23	9	3.12	8	1.3991	Higher
1765	[K].MQSCYEK.[M]	1xCarbamidomethyl [C4]; 1xIsobaric Tag [N-Term]; 1xIsobaric Tag [K7]	Q96TA1 [402-408]	2	11	2.48	11	1.24	Higher
1766	[R].MQSLSLNK.[-]	1xIsobaric Tag [N-Term]; 1xIsobaric Tag [K8]	Q13442 [174-181]	1.74	12	2.98	13	1.71264	Higher
1767	[R].MQVDPQK.[Y]	1xIsobaric Tag [N-Term]; 1xIsobaric Tag [K7]	Q00325 [93-99]	2.13	11	2.46	11	1.15493	Higher
1768	[R].MQVDPQKYK.[G]	1xIsobaric Tag [N-Term]; 2xIsobaric Tag [K7; K9]	Q00325 [93-101]	1.68	11	1.2	13	0.714286	Lower
1769	[K].MREESGAR.[I]	1xIsobaric Tag [N-Term]	Q15366 [39-46]	1.77	13	1.57	10	0.887006	Lower
1770	[K].MVEKDQDGGR.[K]	1xIsobaric Tag [N-Term]; 1xIsobaric Tag [K4]	P39019 [112-121]	0.98	8	2.09	15	2.13265	Higher
1771	[R].MVIPGGIDVHTR.[F]	1xIsobaric Tag [N-Term]	Q16555 [64-75]	4.72	15	4.71	18	0.997881	Similar
1772	[K].MVPTSDKGR.[F]	1xIsobaric Tag [N-Term]; 1xIsobaric Tag [K7]	P13639 [401-409]	1.45	9	1.92	10	1.32414	Higher
1773	[K].MVPTSDKGR.[F]	1xOxidation [M1]; 1xIsobaric Tag [N-Term]; 1xIsobaric Tag [K7]	P13639 [401-409]	1.73	9	1.57	11	0.907514	Similar
1774	[R].MYSYPAR.[V]	1xIsobaric Tag [N-Term]	P07910 [136-142]	1.32	7	1.52	8	1.15152	Higher
1775	[R].NADDDRGPR.[R]	1xIsobaric Tag [N-Term]	Q14152 [1062-1070]	2.22	10	2.32	14	1.04505	Similar
1776	[R].NADDDRGPRR.[G]	1xIsobaric Tag [N-Term]	Q14152 [1062-1071]	1.72	6	2.14	9	1.24419	Higher
1777	[R].NADDDRIPR.[R]	1xIsobaric Tag [N-Term]	Q14152 [1122-1130]	1.67	12	2.19	13	1.31138	Higher
1778	[R].NAEQYKDQADKASTR.[L]	1xIsobaric Tag [N-Term]; 2xIsobaric Tag [K6; K11]	P35579 [1857-1871]	1.64	14	1.5	23	0.914634	Similar
1779	[K].NAESNAELK.[G]	1xIsobaric Tag [N-Term]; 1xIsobaric Tag [K9]	P18621 [97-105]	3.08	15	3.16	15	1.02597	Similar
1780	[R].NALLSLAK.[G]	1xIsobaric Tag [N-Term]; 1xIsobaric Tag [K8]	P04083 [178-185]	2.17	13	3.2	13	1.47465	Higher
1781	[R].NCFASVFEK.[Y]	1xCarbamidomethyl [C2]; 1xIsobaric Tag [N-Term]; 1xIsobaric Tag [K9]	O15144 [119-127]	2.55	14	2.89	15	1.13333	Higher
1782	[K].NCIVLIDSTPYR.[Q]	1xCarbamidomethyl [C2]; 1xIsobaric Tag [N-Term]	P62241 [99-110]	2.86	16	3.71	18	1.2972	Higher
1783	[K].NCLALADDKK.[L]	1xCarbamidomethyl [C2]; 1xIsobaric Tag [N-Term]; 2xIsobaric Tag [K9; K10]	O75367 [293-302]	1.9	13	2.59	16	1.36316	Higher
1784	[K].NCLTNFHGMDLTR.[D]	1xCarbamidomethyl [C2]; 1xOxidation [M9]; 1xIsobaric Tag [N-Term]	P61247 [95-107]	2.6	15	3.23	21	1.24231	Higher
1785	[K].NCPHIVVGTPGR.[I]	1xCarbamidomethyl [C2]; 1xIsobaric Tag [N-Term]	Q13838 [164-175]	2.99	15	4.52	17	1.51171	Higher
1786	[K].NCPHVVVGTPGR.[I]	1xCarbamidomethyl [C2]; 1xIsobaric Tag [N-Term]	O00148 [163-174]	3.31	14	3.52	18	1.06344	Similar
1787	[K].NCSETQYESK.[V]	1xCarbamidomethyl [C2]; 1xIsobaric Tag [N-Term]; 1xIsobaric Tag [K10]	P61981 [111-120]	2.79	17	3.62	17	1.29749	Higher
1788	[R].NCSSFLIK.[R]	1xCarbamidomethyl [C2]; 1xIsobaric Tag [N-Term]; 1xIsobaric Tag [K8]	P46779 [12-19]	2.47	13	2.39	13	0.967611	Similar
1789	[R].NCSSFLIKR.[N]	1xCarbamidomethyl [C2]; 1xIsobaric Tag [N-Term]; 1xIsobaric Tag [K8]	P46779 [12-20]	1.99	10	1.62	13	0.81407	Lower
1790	[K].NCVAIAADRR.[F]	1xCarbamidomethyl [C2]; 1xIsobaric Tag [N-Term]	P49720 [18-27]	2.32	10	3.63	14	1.56466	Higher
1791	[R].NDIASHPPVEGSYAPR.[R]	1xIsobaric Tag [N-Term]	Q7KZF4 [716-731]	4.24	18	2.12	17	0.5	Lower
1792	[K].NDKSEEEQSSSSVK.[K]	1xIsobaric Tag [N-Term]; 2xIsobaric Tag [K3; K14]	P07910 [230-243]	3.18	21	3.96	25	1.24528	Higher
1793	[K].NDLAVVDVR.[I]	1xIsobaric Tag [N-Term]	P19338 [334-342]	2.86	13	2.35	14	0.821678	Lower
1794	[K].NDQCYDDIR.[V]	1xCarbamidomethyl [C4]; 1xIsobaric Tag [N-Term]	Q9ULV4 [20-28]	1.96	13	2.8	15	1.42857	Higher
1795	[R].NEFNLESK.[S]	1xIsobaric Tag [N-Term]; 1xIsobaric Tag [K8]	P62491 [34-41]	2.49	13	3.3	13	1.3253	Higher
1796	[R].NELSGALTGLTR.[V]	1xIsobaric Tag [N-Term]	P26639 [443-454]	3.03	17	3.08	21	1.0165	Similar
1797	[K].NFDRENVR.[I]	1xIsobaric Tag [N-Term]	O60841 [687-694]	0.89	7	1.29	7	1.44944	Higher
1798	[K].NFFLTNR.[A]	1xIsobaric Tag [N-Term]	P17655 [451-457]	1.17	8	2.18	10	1.86325	Higher
1799	[K].NFGIGQDIQPK.[R]	1xIsobaric Tag [N-Term]; 1xIsobaric Tag [K11]	P62424 [38-48]	3.27	18	2.58	10	0.788991	Lower
1800	[R].NFILDQTNVSAAAQR.[R]	1xIsobaric Tag [N-Term]	Q00839 [576-590]	2.83	22	4.38	27	1.5477	Higher
1801	[R].NFRNPLAK.[-]	1xIsobaric Tag [N-Term]; 1xIsobaric Tag [K8]	P06733 [427-434]	1.35	9	1.91	12	1.41481	Higher
1802	[R].NFSDNQLQEGK.[N]	1xIsobaric Tag [N-Term]; 1xIsobaric Tag [K11]	P37802 [161-171]	3.68	19	4.45	19	1.20924	Higher
1803	[K].NFYQEHPDLAR.[R]	1xIsobaric Tag [N-Term]	P17844 [57-67]	2.93	15	2.93	16	1	Similar
1804	[K].NGDYLCVK.[V]	1xCarbamidomethyl [C6]; 1xIsobaric Tag [N-Term]; 1xIsobaric Tag [K8]	P55884 [522-529]	2.02	12	2.6	13	1.28713	Higher
1805	[K].NGQDLGVAFK.[I]	1xIsobaric Tag [N-Term]; 1xIsobaric Tag [K10]	Q00839 [424-433]	3.64	17	3.52	17	0.967033	Similar
1806	[R].NGQIDKEAVQK.[Y]	1xIsobaric Tag [N-Term]; 2xIsobaric Tag [K6; K11]	Q01813 [151-161]	1.43	13	2.54	18	1.77622	Higher
1807	[K].NGSFANLR.[I]	1xIsobaric Tag [N-Term]	P52788 [55-62]	1.12	9	1.67	12	1.49107	Higher
1808	[R].NGSLICTASK.[D]	1xCarbamidomethyl [C6]; 1xIsobaric Tag [N-Term]; 1xIsobaric Tag [K10]	Q9ULV4 [185-194]	2.74	17	3.91	16	1.42701	Higher
1809	[R].NGVMPSHFSR.[G]	1xIsobaric Tag [N-Term]	P39019 [85-94]	2.47	12	3.61	14	1.46154	Higher
1810	[K].NHEEEISTLR.[G]	1xIsobaric Tag [N-Term]	P08727 [217-226]	3.85	14	4.41	14	1.14545	Higher
1811	[K].NIEDVIAQGIGK.[L]	1xIsobaric Tag [N-Term]; 1xIsobaric Tag [K12]	P05387 [50-61]	3.3	20	3	21	0.909091	Similar
1812	[K].NIGVDNPAAK.[V]	1xIsobaric Tag [N-Term]; 1xIsobaric Tag [K10]	P78371 [73-82]	2.6	17	3.48	16	1.33846	Higher
1813	[R].NIIHGSDSVK.[S]	1xIsobaric Tag [N-Term]; 1xIsobaric Tag [K10]	P22392 [115-124]	1.58	12	3.66	16	2.31646	Higher
1814	[K].NIILGGVK.[A]	1xIsobaric Tag [N-Term]; 1xIsobaric Tag [K8]	P22314 [90-97]	2.31	13	2.79	13	1.20779	Higher
1815	[R].NIPGITLLNVSK.[L]	1xIsobaric Tag [N-Term]; 1xIsobaric Tag [K12]	P36578 [223-234]	2.5	18	4.02	21	1.608	Higher
1816	[K].NIYSEELR.[E]	1xIsobaric Tag [N-Term]	P02545 [209-216]	1.89	12	2.95	13	1.56085	Higher
1817	[K].NKEEAAEYAK.[L]	1xIsobaric Tag [N-Term]; 2xIsobaric Tag [K2; K10]	P62753 [202-211]	1.46	14	3.22	17	2.20548	Higher
1818	[K].NKESKDPADETEAD.[-]	1xIsobaric Tag [N-Term]; 2xIsobaric Tag [K2; K5]	P16949 [136-149]	2.12	16	1.89	22	0.891509	Lower
1819	[K].NKGNECFQK.[G]	1xCarbamidomethyl [C6]; 1xIsobaric Tag [N-Term]; 2xIsobaric Tag [K2; K9]	P31948 [365-373]	1.06	8	1.41	13	1.33019	Higher
1820	[K].NKITITNDQNR.[L]	1xIsobaric Tag [N-Term]; 1xIsobaric Tag [K2]	P11021 [522-532]	1.55	12	2.32	19	1.49677	Higher
1821	[R].NKPSDLGTK.[L]	1xIsobaric Tag [N-Term]; 2xIsobaric Tag [K2; K9]	P31948 [161-169]	1.34	12	2.48	13	1.85075	Higher
1822	[R].NKQTYSTEPNNLK.[A]	1xIsobaric Tag [N-Term]; 2xIsobaric Tag [K2; K13]	P46779 [21-33]	2.87	18	4.97	23	1.73171	Higher
1823	[R].NKSTESLQANVQR.[L]	1xIsobaric Tag [N-Term]; 1xIsobaric Tag [K2]	P26373 [104-116]	3.45	21	2.43	23	0.704348	Lower
1824	[K].NKTGAAPIIDVVR.[S]	1xIsobaric Tag [N-Term]; 1xIsobaric Tag [K2]	P46776 [93-105]	3.41	16	2.92	19	0.856305	Lower
1825	[R].NLADCLR.[S]	1xCarbamidomethyl [C5]; 1xIsobaric Tag [N-Term]	P49721 [87-93]	1.71	8	2.2	10	1.28655	Higher
1826	[K].NLDDGIDDERLR.[K]	1xIsobaric Tag [N-Term]	P11940 [300-311]	2.15	13	4.36	21	2.02791	Higher
1827	[K].NLGQPIK.[I]	1xIsobaric Tag [N-Term]; 1xIsobaric Tag [K7]	P34932 [680-686]	2	11	2.45	11	1.225	Higher
1828	[R].NLLQNIH.[-]	1xIsobaric Tag [N-Term]	Q96HE7 [462-468]	1.88	10	2.56	11	1.3617	Higher
1829	[R].NLQDAMQVCR.[N]	1xCarbamidomethyl [C9]; 1xIsobaric Tag [N-Term]	P49368 [390-399]	2.68	15	3.19	17	1.1903	Higher
1830	[K].NLQEAEEWYK.[S]	1xIsobaric Tag [N-Term]; 1xIsobaric Tag [K10]	P08670 [283-292]	1.62	15	3.5	17	2.16049	Higher
1831	[R].NLQNVDMK.[I]	1xIsobaric Tag [N-Term]; 1xIsobaric Tag [K8]	P16070 [732-739]	1.56	13	2.95	13	1.89103	Higher
1832	[R].NLQSEVEGVK.[N]	1xIsobaric Tag [N-Term]; 1xIsobaric Tag [K10]	Q9BV40 [15-24]	2.25	17	2.66	16	1.18222	Higher
1833	[K].NLQYYDISAK.[S]	1xIsobaric Tag [N-Term]; 1xIsobaric Tag [K10]	P62826 [143-152]	4.28	16	4.29	17	1.00234	Similar
1834	[R].NLVDNITGQR.[L]	1xIsobaric Tag [N-Term]	Q15149 [4438-4447]	1.66	14	2.87	17	1.72892	Higher
1835	[K].NLVTEDVMR.[M]	1xIsobaric Tag [N-Term]	P06744 [58-66]	2.45	11	2.92	15	1.19184	Higher
1836	[R].NLVVIPK.[S]	1xIsobaric Tag [N-Term]; 1xIsobaric Tag [K7]	P15121 [257-263]	1.78	10	2.41	10	1.35393	Higher
1837	[K].NMACVQR.[T]	1xCarbamidomethyl [C4]; 1xOxidation [M2]; 1xIsobaric Tag [N-Term]	P37802 [121-127]	1.35	8	1.63	10	1.20741	Higher
1838	[K].NMACVQR.[T]	1xCarbamidomethyl [C4]; 1xIsobaric Tag [N-Term]	P37802 [121-127]	1.45	9	2.14	10	1.47586	Higher
1839	[R].NMGGPYGGGNYGPGGSGGSGGYGGR.[S]	1xIsobaric Tag [N-Term]	P22626 [326-350]	6.7	30	9.52	31	1.4209	Higher
1840	[K].NMVPQQALVIR.[EGN]	1xIsobaric Tag [N-Term]	P05023 [163-173]	2.25	12	1.78	17	0.791111	Lower
1841	[R].NNFAVGYR.[T]	1xIsobaric Tag [N-Term]	P45880 [178-185]	1.55	11	2.27	13	1.46452	Higher
1842	[K].NNIIQTWR.[Q]	1xIsobaric Tag [N-Term]	P41250 [159-166]	2.08	10	1.58	12	0.759615	Lower
1843	[R].NNLAGAEELFAR.[K]	1xIsobaric Tag [N-Term]	Q00610 [355-366]	3.16	18	3.92	21	1.24051	Higher
1844	[K].NNQITNNQR.[I]	1xIsobaric Tag [N-Term]	P00558 [31-39]	2.71	12	3.06	15	1.12915	Higher
1845	[K].NNRPSEGPLQTR.[L]	1xIsobaric Tag [N-Term]	Q00610 [572-583]	2.24	16	1.98	19	0.883929	Lower
1846	[K].NNTVGLIQLNRPK.[A]	1xIsobaric Tag [N-Term]; 1xIsobaric Tag [K13]	P30084 [44-56]	3.12	18	1.53	19	0.490385	Lower
1847	[K].NNTVTPGGKPNK.[T]	1xIsobaric Tag [N-Term]; 2xIsobaric Tag [K9; K12]	P18077 [55-66]	2.45	15	2.27	19	0.926531	Similar
1848	[R].NPLIAGK.[-]	1xIsobaric Tag [N-Term]; 1xIsobaric Tag [K7]	P62316 [112-118]	2.01	11	2.53	11	1.25871	Higher
1849	[K].NPLPSKETIEQEK.[Q]	1xIsobaric Tag [N-Term]; 2xIsobaric Tag [K6; K13]	P62328 [27-39]	0.96	13	2.59	22	2.69792	Higher
1850	[K].NPNGPYPYTLK.[L]	1xIsobaric Tag [N-Term]; 1xIsobaric Tag [K11]	P14866 [569-579]	2.6	14	3.16	19	1.21538	Higher
1851	[R].NQGGYDR.[Y]	1xIsobaric Tag [N-Term]	P98179 [139-145]	1.53	7	1.97	10	1.28758	Higher
1852	[R].NQGGYGGSSSSSSYGSGR.[R]	1xIsobaric Tag [N-Term]	P09651 [353-370]	5.2	25	5.09	33	0.978846	Similar
1853	[K].NQGIEEALK.[N]	1xIsobaric Tag [N-Term]; 1xIsobaric Tag [K9]	P18206 [220-228]	2.54	15	2.13	14	0.838583	Lower
1854	[K].NQKDPGVLDR.[M]	1xIsobaric Tag [N-Term]; 1xIsobaric Tag [K3]	P31949 [53-62]	1.92	17	1.45	14	0.755208	Lower
1855	[K].NQLTSNPENTVFDAKR.[L]	1xIsobaric Tag [N-Term]; 1xIsobaric Tag [K15]	P11021 [82-97]	4.95	22	4.94	28	0.99798	Similar
1856	[R].NQQTIGAR.[K]	1xIsobaric Tag [N-Term]	Q7L1Q6 [247-254]	1.78	10	2.33	13	1.30899	Higher
1857	[K].NQTTSVAK.[I]	1xIsobaric Tag [N-Term]; 1xIsobaric Tag [K8]	Q7Z3B4 [364-371]	1.65	13	2.11	13	1.27879	Higher
1858	[K].NQVAMNPTNTVFDAKR.[L]	1xIsobaric Tag [N-Term]; 1xIsobaric Tag [K15]	P11142 [57-72]	4.87	22	4.95	29	1.01643	Similar
1859	[K].NQVAMNPTNTVFDAKR.[L]	1xOxidation [M5]; 1xIsobaric Tag [N-Term]; 1xIsobaric Tag [K15]	P11142 [57-72]	5.28	23	4.62	25	0.875	Lower
1860	[K].NQVTATK.[A]	1xIsobaric Tag [N-Term]; 1xIsobaric Tag [K7]	P09622 [160-166]	2.65	11	2.54	11	0.958491	Similar
1861	[K].NRAEVSQPR.[L]	1xIsobaric Tag [N-Term]	P22314 [126-134]	2.08	9	2.02	12	0.971154	Similar
1862	[K].NREPVQLETLSIR.[G]	1xIsobaric Tag [N-Term]	P62314 [49-61]	4.27	18	3.33	20	0.779859	Lower
1863	[R].NRGPPPSWGR.[R]	1xIsobaric Tag [N-Term]	P84103 [89-98]	2.87	13	3.03	13	1.05575	Similar
1864	[K].NRPEDYQGGR.[T]	1xIsobaric Tag [N-Term]	Q15084 [109-118]	2.58	11	2.44	14	0.945736	Similar
1865	[K].NRPGPQTR.[S]	1xIsobaric Tag [N-Term]	O14744 [61-68]	1.42	7	1.94	9	1.3662	Higher
1866	[K].NRPTSISWDGLDSGK.[L]	1xIsobaric Tag [N-Term]; 1xIsobaric Tag [K15]	P30086 [48-62]	3.35	21	4.95	24	1.47761	Higher
1867	[R].NRTPAAVR.[E]	1xIsobaric Tag [N-Term]	Q92688 [13-20]	2.17	12	2.03	10	0.935484	Similar
1868	[K].NSEPSAR.[H]	1xIsobaric Tag [N-Term]	Q9UHD8 [70-76]	1.53	8	2.14	11	1.39869	Higher
1869	[K].NSLDCEIVSAK.[S]	1xCarbamidomethyl [C5]; 1xIsobaric Tag [N-Term]; 1xIsobaric Tag [K11]	Q01518 [423-433]	2.87	18	3.84	19	1.33798	Higher
1870	[K].NSLESYAFNMK.[A]	1xIsobaric Tag [N-Term]; 1xIsobaric Tag [K11]	P11142 [540-550]	2.69	19	4.07	19	1.51301	Higher
1871	[R].NSLPDTVQIR.[R]	1xIsobaric Tag [N-Term]	P56537 [86-95]	2.61	14	2.97	16	1.13793	Higher
1872	[R].NSMFHNR.[H]	1xIsobaric Tag [N-Term]	Q99873 [78-84]	2.55	8	3	9	1.17647	Higher
1873	[K].NSMSETVR.[L]	1xIsobaric Tag [N-Term]	P49257 [408-415]	1.71	11	2.42	13	1.4152	Higher
1874	[R].NSNLVGAAHEELQQSR.[I]	1xIsobaric Tag [N-Term]	P02545 [281-296]	4.66	24	6.52	28	1.39914	Higher
1875	[K].NSNPALNDNLEK.[G]	1xIsobaric Tag [N-Term]; 1xIsobaric Tag [K12]	O00299 [120-131]	4.11	21	5.35	21	1.3017	Higher
1876	[K].NSQGEEVAQR.[S]	1xIsobaric Tag [N-Term]	P20700 [533-542]	2.94	16	3.34	17	1.13605	Higher
1877	[K].NSRPEANEALER.[G]	1xIsobaric Tag [N-Term]	Q9Y696 [131-142]	2.83	15	2.45	19	0.865724	Lower
1878	[K].NSSNKPAVTTK.[S]	1xIsobaric Tag [N-Term]; 2xIsobaric Tag [K5; K11]	Q14978 [386-396]	1.06	14	1.42	18	1.33962	Higher
1879	[K].NSSTYWEGK.[A]	1xIsobaric Tag [N-Term]; 1xIsobaric Tag [K9]	P26639 [280-288]	2.21	15	3.07	15	1.38914	Higher
1880	[K].NSTWSGESK.[T]	1xIsobaric Tag [N-Term]; 1xIsobaric Tag [K9]	P19338 [478-486]	2.81	15	3.23	14	1.14947	Higher
1881	[R].NTAELQPESGKR.[K]	1xIsobaric Tag [N-Term]; 1xIsobaric Tag [K11]	O15355 [509-520]	2.3	14	1.95	14	0.847826	Lower
1882	[R].NTDDDRPPRR.[I]	1xIsobaric Tag [N-Term]	Q14152 [991-1000]	3.46	9	3.88	12	1.12139	Higher
1883	[R].NTGIICTIGPASR.[S]	1xCarbamidomethyl [C6]; 1xIsobaric Tag [N-Term]	P14618 [44-56]	3.61	19	4.34	21	1.20222	Higher
1884	[K].NTLPTKETIEQEKR.[S]	1xIsobaric Tag [N-Term]; 2xIsobaric Tag [K6; K13]	P63313 [27-40]	1.35	13	2.06	23	1.52593	Higher
1885	[R].NTLQLHR.[Y]	1xIsobaric Tag [N-Term]	P61313 [196-202]	2.78	9	3.34	9	1.20144	Higher
1886	[R].NTNPNFVR.[C]	1xIsobaric Tag [N-Term]	P35580 [670-677]	1.82	10	2.33	13	1.28022	Higher
1887	[R].NTPAFLAER.[L]	1xIsobaric Tag [N-Term]	P12429 [249-257]	1.27	11	2.45	14	1.92913	Higher
1888	[R].NTTAAEEAR.[Q]	1xIsobaric Tag [N-Term]	O00410 [51-59]	2.89	14	2.88	15	0.99654	Similar
1889	[R].NTTIPTK.[QK]	1xIsobaric Tag [N-Term]; 1xIsobaric Tag [K7]	P11142 [417-423]	1.22	9	2.53	11	2.07377	Higher
1890	[R].NTTIPTKK.[S]	1xIsobaric Tag [N-Term]; 2xIsobaric Tag [K7; K8]	P38646 [461-468]	1.21	9	1.87	11	1.54545	Higher
1891	[R].NTVVPTKK.[S]	1xIsobaric Tag [N-Term]; 2xIsobaric Tag [K7; K8]	P11021 [440-447]	1.65	11	1.65	11	1	Similar
1892	[K].NVIGLQMGTNR.[G]	1xIsobaric Tag [N-Term]	P37802 [172-182]	3.07	15	2.94	17	0.957655	Similar
1893	[K].NVIHPFLSR.[S]	1xIsobaric Tag [N-Term]	P26640 [563-571]	2.97	10	3.29	11	1.10774	Higher
1894	[K].NVLHSAR.[L]	1xIsobaric Tag [N-Term]	P07954 [415-421]	2.43	8	2.82	8	1.16049	Higher
1895	[K].NVPNLHVMK.[A]	1xIsobaric Tag [N-Term]; 1xIsobaric Tag [K9]	P46783 [39-47]	1.58	10	2.88	12	1.82278	Higher
1896	[K].NVPNWHR.[D]	1xIsobaric Tag [N-Term]	P62826 [100-106]	2.04	7	3.09	9	1.51471	Higher
1897	[R].NVPVITGSK.[D]	1xIsobaric Tag [N-Term]; 1xIsobaric Tag [K9]	P35232 [75-83]	2.2	12	2.62	15	1.19091	Higher
1898	[K].NVTLPAVFK.[A]	1xIsobaric Tag [N-Term]; 1xIsobaric Tag [K9]	P36578 [21-29]	1.42	10	3.26	15	2.29577	Higher
1899	[R].NVYSSSR.[Y]	1xIsobaric Tag [N-Term]	O75494 [103-109]	1.62	8	2.12	10	1.30864	Higher
1900	[K].NYDPQKDKR.[F]	1xIsobaric Tag [N-Term]; 2xIsobaric Tag [K6; K8]	P62906 [40-48]	1.5	11	2.25	10	1.5	Higher
1901	[K].NYEEIAK.[V]	1xIsobaric Tag [N-Term]; 1xIsobaric Tag [K7]	P49755 [134-140]	1.59	11	2.55	11	1.60377	Higher
1902	[K].NYIQGINLVQAK.[K]	1xIsobaric Tag [N-Term]; 1xIsobaric Tag [K12]	P52815 [151-162]	4.59	21	2.74	19	0.59695	Lower
1903	[R].NYLEPGKECVQPATK.[S]	1xCarbamidomethyl [C9]; 1xIsobaric Tag [N-Term]; 2xIsobaric Tag [K7; K15]	P16615 [989-1003]	2	16	3.46	24	1.73	Higher
1904	[R].NYLLQCTR.[N]	1xCarbamidomethyl [C6]; 1xIsobaric Tag [N-Term]	Q96QK1 [151-158]	1.7	10	1.6	11	0.941176	Similar
1905	[R].NYLLSLPHK.[N]	1xIsobaric Tag [N-Term]; 1xIsobaric Tag [K9]	P28482 [262-270]	1	11	3.77	12	3.77	Higher
1906	[R].NYYEQWGK.[L]	1xIsobaric Tag [N-Term]; 1xIsobaric Tag [K8]	P22626 [39-46]	1.73	13	3.22	13	1.86127	Higher
1907	[K].QAAASATQTIAAAQHAASTPK.[A]	1xIsobaric Tag [N-Term]; 1xIsobaric Tag [K21]	Q9Y490 [923-943]	4.84	33	6.14	38	1.2686	Higher
1908	[K].QADNPHVALYQAR.[F]	1xIsobaric Tag [N-Term]	Q9Y4L1 [107-119]	4.17	18	4.33	20	1.03837	Similar
1909	[K].QAEILQESR.[M]	1xIsobaric Tag [N-Term]	O75347 [53-61]	2.74	14	2.27	15	0.828467	Lower
1910	[K].QAESASEAAKK.[Y]	1xIsobaric Tag [N-Term]; 2xIsobaric Tag [K10; K11]	P51572 [139-149]	1.55	16	3.49	19	2.25161	Higher
1911	[R].QAFPNTNR.[W]	1xIsobaric Tag [N-Term]	P26641 [182-189]	1.98	9	1.18	10	0.59596	Lower
1912	[K].QAGVFEPTIVK.[V]	1xIsobaric Tag [N-Term]; 1xIsobaric Tag [K11]	P17987 [500-510]	2.69	17	3.72	19	1.3829	Higher
1913	[K].QAHTMDPQLR.[L]	1xIsobaric Tag [N-Term]	P49327 [71-80]	2.49	13	2.15	13	0.863454	Lower
1914	[R].QAQEEAER.[L]	1xIsobaric Tag [N-Term]	Q15149 [1628-1635]	1.97	11	2.62	13	1.32995	Higher
1915	[K].QATENAKEEVR.[R]	1xIsobaric Tag [N-Term]; 1xIsobaric Tag [K7]	P26641 [126-136]	0.75	13	2.5	19	3.33333	Higher
1916	[K].QATENAKEEVRR.[I]	1xIsobaric Tag [N-Term]; 1xIsobaric Tag [K7]	P26641 [126-137]	1.56	11	1.52	20	0.974359	Similar
1917	[R].QAVDQIK.[S]	1xIsobaric Tag [N-Term]; 1xIsobaric Tag [K7]	P15311 [406-412]	2.67	11	2.66	11	0.996255	Similar
1918	[K].QAVEQQIQSHR.[E]	1xIsobaric Tag [N-Term]	P33176 [699-709]	4.31	16	2.98	15	0.691415	Lower
1919	[K].QDAQILYK.[A]	1xIsobaric Tag [N-Term]; 1xIsobaric Tag [K8]	P12429 [177-184]	2.23	12	2.85	13	1.27803	Higher
1920	[R].QDEHGYISR.[C]	1xIsobaric Tag [N-Term]	P04792 [128-136]	3.28	12	3.88	13	1.18293	Higher
1921	[R].QDEQLQK.[T]	1xIsobaric Tag [N-Term]; 1xIsobaric Tag [K7]	P09496 [150-156]	2.32	11	2.5	11	1.07759	Similar
1922	[R].QDIAFAYQR.[R]	1xIsobaric Tag [N-Term]	P07355 [69-77]	2.58	13	2.98	15	1.15504	Higher
1923	[R].QDVDNASLAR.[L]	1xIsobaric Tag [N-Term]	P08670 [208-217]	2.74	15	3.19	17	1.16423	Higher
1924	[R].QECLDSR.[F]	1xCarbamidomethyl [C3]; 1xIsobaric Tag [N-Term]	P25786 [90-96]	1.49	10	2.47	10	1.65772	Higher
1925	[K].QEIQHLFR.[E]	1xIsobaric Tag [N-Term]	P04844 [524-531]	2.79	10	3.17	10	1.1362	Higher
1926	[R].QEMQEVQSSR.[S]	1xIsobaric Tag [N-Term]	P22626 [191-200]	3.19	14	3.3	17	1.03448	Similar
1927	[R].QENGASVILR.[D]	1xIsobaric Tag [N-Term]	P29692 [39-48]	1.57	15	2.59	16	1.64968	Higher
1928	[R].QEPLLIGSTK.[S]	1xIsobaric Tag [N-Term]; 1xIsobaric Tag [K10]	P49327 [317-326]	2.97	15	3.05	16	1.02694	Similar
1929	[R].QEQEEEGR.[K]	1xIsobaric Tag [N-Term]	O00154 [184-191]	2.18	12	2.64	13	1.21101	Higher
1930	[R].QEQEEEGRKR.[Y]	1xIsobaric Tag [N-Term]; 1xIsobaric Tag [K9]	O00154 [184-193]	2.11	8	2	12	0.947867	Similar
1931	[K].QESTEYR.[R]	1xIsobaric Tag [N-Term]	P08670 [314-320]	1.38	9	2.06	11	1.49275	Higher
1932	[K].QESTEYRR.[Q]	1xIsobaric Tag [N-Term]	P08670 [314-321]	1.95	12	2.2	13	1.12821	Higher
1933	[R].QEVGSHGR.[D]	1xIsobaric Tag [N-Term]	P49591 [303-310]	3	10	1.66	9	0.553333	Lower
1934	[K].QFAPEYEK.[I]	1xIsobaric Tag [N-Term]; 1xIsobaric Tag [K8]	P13667 [96-103]	2.33	11	2.28	11	0.978541	Similar
1935	[K].QFSQYIK.[N]	1xIsobaric Tag [N-Term]; 1xIsobaric Tag [K7]	P46777 [222-228]	2.54	11	2.84	11	1.11811	Higher
1936	[R].QGANINEIR.[Q]	1xIsobaric Tag [N-Term]	Q15365 [298-306]	1.74	14	2.83	15	1.62644	Higher
1937	[K].QGESEVSR.[I]	1xIsobaric Tag [N-Term]	Q07065 [192-199]	2.01	8	2.37	13	1.1791	Higher
1938	[K].QGIETPEDQNDLRK.[M]	1xIsobaric Tag [N-Term]; 1xIsobaric Tag [K14]	Q15637 [228-241]	2.65	20	3.6	22	1.35849	Higher
1939	[K].QGPGPGGPK.[G]	1xIsobaric Tag [N-Term]; 1xIsobaric Tag [K9]	P23246 [200-208]	2.38	12	2.47	13	1.03782	Similar
1940	[K].QGQDNLSSVK.[E]	1xIsobaric Tag [N-Term]; 1xIsobaric Tag [K10]	P30040 [183-192]	3.5	17	3.34	17	0.954286	Similar
1941	[R].QGQETAVAPSLVAPALNKPK.[K]	1xIsobaric Tag [N-Term]; 2xIsobaric Tag [K18; K20]	Q15691 [131-150]	5.67	26	3.42	19	0.603175	Lower
1942	[K].QGSATVGLK.[S]	1xIsobaric Tag [N-Term]; 1xIsobaric Tag [K9]	P25786 [31-39]	2.4	15	3.12	15	1.3	Higher
1943	[R].QGVLGIK.[V]	1xIsobaric Tag [N-Term]; 1xIsobaric Tag [K7]	P23396 [179-185]	2.52	11	2.71	11	1.0754	Similar
1944	[K].QGVLTHGR.[V]	1xIsobaric Tag [N-Term]	P62753 [65-72]	2.78	10	3.26	11	1.17266	Higher
1945	[R].QHEAEEGVR.[R]	1xIsobaric Tag [N-Term]	Q15149 [2696-2704]	2.83	12	2.89	9	1.0212	Similar
1946	[K].QHTFVETESVR.[Y]	1xIsobaric Tag [N-Term]	P48444 [45-55]	3.28	14	3.37	15	1.02744	Similar
1947	[K].QHVIDGEK.[T]	1xIsobaric Tag [N-Term]; 1xIsobaric Tag [K8]	Q9UQ80 [192-199]	2.45	8	3.16	13	1.2898	Higher
1948	[K].QHYIDLK.[D]	1xIsobaric Tag [N-Term]; 1xIsobaric Tag [K7]	P22392 [50-56]	2.5	8	3.16	11	1.264	Higher
1949	[R].QIDNPDYK.[G]	1xIsobaric Tag [N-Term]; 1xIsobaric Tag [K8]	P27797 [279-286]	2.55	13	3.07	13	1.20392	Higher
1950	[R].QIEAQEKPR.[D]	1xIsobaric Tag [N-Term]; 1xIsobaric Tag [K7]	Q01082 [1933-1941]	1.04	9	2.13	14	2.04808	Higher
1951	[R].QIPYTMMK.[F]	1xIsobaric Tag [N-Term]; 1xIsobaric Tag [K8]	Q00325 [227-234]	1.63	11	1.95	13	1.19632	Higher
1952	[R].QITLNDLPVGR.[S]	1xIsobaric Tag [N-Term]	Q13162 [213-223]	2.51	13	2.37	14	0.944223	Similar
1953	[K].QKGADFLVTEVENGGSLGSK.[K]	1xIsobaric Tag [N-Term]; 2xIsobaric Tag [K2; K20]	P14618 [187-206]	5.16	25	7.73	30	1.49806	Higher
1954	[K].QLAAENR.[L]	1xIsobaric Tag [N-Term]	P35579 [861-867]	1.76	9	1.85	9	1.05114	Similar
1955	[R].QLAEAHAQAK.[A]	1xIsobaric Tag [N-Term]; 1xIsobaric Tag [K10]	Q15149 [1511-1520]	1.56	14	4.12	17	2.64103	Higher
1956	[R].QLAEEDAAR.[Q]	1xIsobaric Tag [N-Term]	Q15149 [1955-1963]	2.25	12	2.83	15	1.25778	Higher
1957	[R].QLAEGTAQQR.[L]	1xIsobaric Tag [N-Term]	Q15149 [1836-1845]	2.73	15	2.89	17	1.05861	Similar
1958	[R].QLDEPKLER.[R]	1xIsobaric Tag [N-Term]; 1xIsobaric Tag [K6]	P23588 [390-398]	1.61	9	1.61	12	1	Similar
1959	[R].QLEEAEEEAQRANASR.[R]	1xIsobaric Tag [N-Term]	P35579 [1878-1893]	2.84	19	3.72	27	1.30986	Higher
1960	[R].QLETLGQEK.[L]	1xIsobaric Tag [N-Term]; 1xIsobaric Tag [K9]	P05787 [150-158]	3.4	15	3.58	15	1.05294	Similar
1961	[R].QLHDEAR.[K]	1xIsobaric Tag [N-Term]	P18206 [904-910]	2.37	8	3.23	11	1.36287	Higher
1962	[K].QLIVGVNK.[M]	1xIsobaric Tag [N-Term]; 1xIsobaric Tag [K8]	P68104 [147-154]	2.28	12	2.65	13	1.16228	Higher
1963	[K].QLQDEMLR.[R]	1xIsobaric Tag [N-Term]	P02545 [182-189]	2.02	11	2.68	13	1.32673	Higher
1964	[R].QLSALHR.[A]	1xIsobaric Tag [N-Term]	P61313 [32-38]	2.31	9	3.44	10	1.48918	Higher
1965	[R].QMNPHIR.[V]	1xIsobaric Tag [N-Term]	P22314 [538-544]	2.57	8	3	8	1.16732	Higher
1966	[R].QMSGAQIK.[I]	1xIsobaric Tag [N-Term]; 1xIsobaric Tag [K8]	Q15366 [315-322]	3.09	13	2.55	13	0.825243	Lower
1967	[R].QMVETELK.[L]	1xIsobaric Tag [N-Term]; 1xIsobaric Tag [K8]	P62258 [87-94]	2.85	13	3.03	13	1.06316	Similar
1968	[R].QNQEYQR.[L]	1xIsobaric Tag [N-Term]	P08727 [359-365]	1.71	9	2.09	11	1.22222	Higher
1969	[K].QPHVGDYR.[Q]	1xIsobaric Tag [N-Term]	Q06323 [191-198]	1.97	7	2.73	12	1.38579	Higher
1970	[R].QPPLPHR.[S]	1xIsobaric Tag [N-Term]	Q07666 [37-43]	1.77	7	2.82	9	1.59322	Higher
1971	[K].QPPTAAGRPVDASPR.[V]	1xIsobaric Tag [N-Term]	Q9Y6G9 [386-400]	2.5	15	1.19	14	0.476	Lower
1972	[R].QPQQVIHGEK.[L]	1xIsobaric Tag [N-Term]; 1xIsobaric Tag [K10]	P26006 [412-421]	1.76	12	3.93	17	2.23295	Higher
1973	[K].QPTIFQNK.[K]	1xIsobaric Tag [N-Term]; 1xIsobaric Tag [K8]	P62280 [13-20]	2.26	11	2.67	13	1.18142	Higher
1974	[R].QQELTHQEHR.[V]	1xIsobaric Tag [N-Term]	P18206 [179-188]	3.53	13	4.46	16	1.26346	Higher
1975	[R].QQLETEK.[K]	1xIsobaric Tag [N-Term]; 1xIsobaric Tag [K7]	P15311 [321-327]	2.27	11	2.87	11	1.26432	Higher
1976	[K].QQQDQVDR.[N]	1xIsobaric Tag [N-Term]	Q15233 [280-287]	2.42	11	2.33	13	0.96281	Similar
1977	[R].QQQQMEQER.[Q]	1xIsobaric Tag [N-Term]	Q15149 [2674-2682]	2.63	12	3.2	15	1.21673	Higher
1978	[R].QQREDITQSAQHALR.[L]	1xIsobaric Tag [N-Term]	Q12906 [309-323]	3.86	14	2.32	17	0.601036	Lower
1979	[K].QQSELQSQVR.[Y]	1xIsobaric Tag [N-Term]	Q14847 [76-85]	3.03	15	3.02	17	0.9967	Similar
1980	[K].QQSNEHLR.[R]	1xIsobaric Tag [N-Term]	O43707 [644-651]	2.76	11	3.47	11	1.25725	Higher
1981	[K].QQSNEHLRR.[Q]	1xIsobaric Tag [N-Term]	O43707 [644-652]	2.96	10	1.77	6	0.597973	Lower
1982	[R].QQYESVAAK.[N]	1xIsobaric Tag [N-Term]; 1xIsobaric Tag [K9]	P08670 [274-282]	3.99	15	3.53	15	0.884712	Lower
1983	[R].QREELGQGLQGVEQK.[V]	1xIsobaric Tag [N-Term]; 1xIsobaric Tag [K15]	Q07065 [147-161]	5.42	20	4.46	20	0.822878	Lower
1984	[R].QREESYSR.[M]	1xIsobaric Tag [N-Term]	P23246 [592-599]	1.95	13	1.57	10	0.805128	Lower
1985	[R].QRELEQLGR.[Q]	1xIsobaric Tag [N-Term]	Q15149 [1336-1344]	1.74	9	1.22	11	0.701149	Lower
1986	[K].QRPQATAEQIR.[L]	1xIsobaric Tag [N-Term]	Q14157 [27-37]	1.24	13	2.12	17	1.70968	Higher
1987	[R].QSACNLEK.[K]	1xCarbamidomethyl [C4]; 1xIsobaric Tag [N-Term]; 1xIsobaric Tag [K8]	P35579 [1434-1441]	2.94	13	2.96	13	1.0068	Similar
1988	[R].QSEQVEK.[N]	1xIsobaric Tag [N-Term]; 1xIsobaric Tag [K7]	P09497 [143-149]	2.69	11	2.5	11	0.929368	Similar
1989	[K].QSQDEPLR.[S]	1xIsobaric Tag [N-Term]	Q13148 [182-189]	2.06	10	1.67	13	0.81068	Lower
1990	[R].QSVENDIHGLR.[K]	1xIsobaric Tag [N-Term]	P05783 [176-186]	3.61	17	3.65	17	1.01108	Similar
1991	[R].QSVENDIHGLRK.[V]	1xIsobaric Tag [N-Term]; 1xIsobaric Tag [K12]	P05783 [176-187]	2.82	13	3.07	15	1.08865	Similar
1992	[R].QSVYEEK.[L]	1xIsobaric Tag [N-Term]; 1xIsobaric Tag [K7]	Q14152 [769-775]	2.53	11	2.55	11	1.00791	Similar
1993	[R].QTATQLLK.[L]	1xIsobaric Tag [N-Term]; 1xIsobaric Tag [K8]	P62424 [90-97]	1.87	13	2.97	13	1.58824	Higher
1994	[K].QTDFEHR.[I]	1xIsobaric Tag [N-Term]	Q01813 [738-744]	2.56	9	2.58	10	1.00781	Similar
1995	[K].QTLENERGELANEVK.[V]	1xIsobaric Tag [N-Term]; 1xIsobaric Tag [K15]	P35579 [1220-1234]	0.89	21	3.3	25	3.70787	Higher
1996	[K].QTLGVTQK.[-]	1xIsobaric Tag [N-Term]; 1xIsobaric Tag [K8]	Q6NUK1 [470-477]	2.43	13	2.7	13	1.11111	Higher
1997	[R].QTVAVGVIK.[NA]	1xIsobaric Tag [N-Term]; 1xIsobaric Tag [K9]	P68104 [431-439]	3.51	15	3.3	15	0.940171	Similar
1998	[K].QVAQQEAER.[A]	1xIsobaric Tag [N-Term]	P35232 [187-195]	2.58	11	2.97	15	1.15116	Higher
[truncated: 863 more rows]
